# Supplementary material for: The γ-polymorph of AgZnPO4 with an ABW zeolite-type framework topology
Source: Acta Crystallogr Sect E Struct Rep Online. 2010 Oct 2;66(Pt 11):i74. doi: 10.1107/S1600536810038717 (PMC3009017; doi:10.1107/S1600536810038717)
Supplement: Supplementary file 1 [file e-66-00i74-sup1.cif]

##############################################################################
###                                                                        ###
###        Electronic paper (Acta Crystallographica Section E)             ###
###                                                                        ###
##############################################################################
#                                                                            #
# This CIF contains the data in a paper accepted for publication in Acta     #
# Crystallographica Section E. It conforms to the requirements of Notes      #
# for Authors for Section E, and has been peer reviewed under the auspices   #
# of the IUCr Commission on Journals.                                        #
#                                                                            #
# Full details of the Crystallographic Information File format               #
# are given in the paper "The Crystallographic Information File (CIF):       #
# a New Standard Archive File for Crystallography" by S. R. Hall, F. H.      #
# Allen and I. D. Brown [Acta Cryst. (1991), A47, 655-685].                  #
#                                                                            #
# The current version of the core CIF dictionary is obtainable from          #
# ftp://ftp.iucr.org/pub/cif_core.dic. The current version number is 2.4.    #
#                                                                            #
# Software is freely available for graphical display of the structure(s) in  #
# this CIF.  For information consult the CIF home page http://www.iucr.org/  #
# cif/home.html                                                              #
#                                                                            #
# This file may be used for bona fide research purposes within the           #
# scientific community so long as proper attribution is given to the journal # 
# article from which it was obtained.                                        #
#                                                                            #
##############################################################################
                                             
data_I
_audit_creation_method     SHELXL-97
_chemical_name_systematic
;
silver zinc orthophosphate
;
_chemical_name_common     ?
_chemical_formula_moiety     ?
_chemical_formula_sum     'Ag O4 P Zn'
_chemical_formula_structural     'Ag Zn (P O4)'
_chemical_formula_iupac     'Ag Zn (P O4)'
_chemical_formula_weight     268.21
_chemical_melting_point     ?
_symmetry_cell_setting     monoclinic
_symmetry_space_group_name_H-M     'P 21/n'
_symmetry_space_group_name_Hall     '-P 2yn'
loop_
    _symmetry_equiv_pos_as_xyz
    'x, y, z'
    '-x+1/2, y+1/2, -z+1/2'
    '-x, -y, -z'
    'x-1/2, -y-1/2, z-1/2'
_cell_length_a     5.1664(2)
_cell_length_b     10.4183(3)
_cell_length_c     7.3263(2)
_cell_angle_alpha     90.00
_cell_angle_beta     90.304(2)
_cell_angle_gamma     90.00
_cell_volume     394.33(2)
_cell_formula_units_Z     4
_cell_measurement_reflns_used     1745
_cell_measurement_theta_min     3.40
_cell_measurement_theta_max     35.0
_cell_measurement_temperature     296(2)
_exptl_crystal_description     plate
_exptl_crystal_colour     colourless
_exptl_crystal_size_max     0.25
_exptl_crystal_size_mid     0.08
_exptl_crystal_size_min     0.05
_exptl_crystal_density_diffrn     4.518
_exptl_crystal_density_meas     ?
_exptl_crystal_density_method     'not measured'
_exptl_crystal_F_000     496
_exptl_absorpt_coefficient_mu     11.320
_exptl_absorpt_correction_type     multi-scan
_exptl_absorpt_process_details     '(SADABS; Bruker, 2005)'
_exptl_absorpt_correction_T_min     0.351
_exptl_absorpt_correction_T_max     0.568
_exptl_special_details
;
;
_diffrn_ambient_temperature     296(2)
_diffrn_radiation_type     MoK\a
_diffrn_radiation_wavelength     0.71073
_diffrn_radiation_source     'fine-focus sealed tube'
_diffrn_radiation_monochromator     graphite
_diffrn_measurement_device_type     'Bruker X8 APEXII'
_diffrn_measurement_method     '\f and \w scans'
_diffrn_reflns_number     9307
_diffrn_reflns_av_R_equivalents     0.0325
_diffrn_reflns_av_sigmaI/netI     0.0217
_diffrn_reflns_theta_min     3.40
_diffrn_reflns_theta_max     35.00
_diffrn_reflns_theta_full     35.00
_diffrn_measured_fraction_theta_max     1.000
_diffrn_measured_fraction_theta_full     1.000
_diffrn_reflns_limit_h_min     -7
_diffrn_reflns_limit_h_max     8
_diffrn_reflns_limit_k_min     -16
_diffrn_reflns_limit_k_max     16
_diffrn_reflns_limit_l_min     -11
_diffrn_reflns_limit_l_max     11
_diffrn_standards_number     0
_diffrn_standards_interval_count     .
_diffrn_standards_interval_time     .
_diffrn_standards_decay_%     ?
_refine_special_details
;
Refinement of <i>F</i>^2^ against ALL reflections. The weighted <i>R</i>-factor
<i>wR</i> and goodness of fit <i>S</i> are based on <i>F</i>^2^, conventional
<i>R</i>-factors <i>R</i> are based on <i>F</i>, with <i>F</i> set to zero for
negative <i>F</i>^2^. The threshold expression of <i>F</i>^2^ >
\s(<i>F</i>^2^) is used only for calculating <i>R</i>-factors(gt) <i>etc</i>.
and is not relevant to the choice of reflections for refinement.
<i>R</i>-factors based on <i>F</i>^2^ are statistically about twice as large
as those based on <i>F</i>, and <i>R</i>- factors based on ALL data will be
even larger.
;
_reflns_number_total     1745
_reflns_number_gt     1621
_reflns_threshold_expression     I>2\s(I)
_refine_ls_structure_factor_coef     Fsqd
_refine_ls_matrix_type     full
_refine_ls_R_factor_all     0.0205
_refine_ls_R_factor_gt     0.0187
_refine_ls_wR_factor_gt     0.0433
_refine_ls_wR_factor_ref     0.0442
_refine_ls_goodness_of_fit_ref     1.083
_refine_ls_restrained_S_all     1.083
_refine_ls_number_reflns     1745
_refine_ls_number_parameters     65
_refine_ls_number_restraints     0
_refine_ls_hydrogen_treatment     .
_refine_ls_weighting_scheme     calc
_refine_ls_weighting_details
         'calc w=1/[\s^2^(Fo^2^)+(0.0138P)^2^+0.5475P] where P=(Fo^2^+2Fc^2^)/3'
_atom_sites_solution_hydrogens     .
_atom_sites_solution_primary     direct
_atom_sites_solution_secondary     difmap
_refine_ls_shift/su_max     0.001
_refine_ls_shift/su_mean     0.000
_refine_diff_density_max     1.180
_refine_diff_density_min     -1.297
_refine_ls_extinction_method     'SHELXL97 (Sheldrick, 2008)'
_refine_ls_extinction_coef     0.0685(12)
_refine_ls_extinction_expression
                                  'Fc^*^=kFc[1+0.001xFc^2^\l^3^/sin(2\q)]^-1/4^'
loop_
    _atom_type_symbol
    _atom_type_description
    _atom_type_scat_dispersion_real
    _atom_type_scat_dispersion_imag
    _atom_type_scat_source
    'O' 'O' 0.0106 0.0060
                         'International Tables Vol C Tables 4.2.6.8 and 6.1.1.4'
    'P' 'P' 0.1023 0.0942
                         'International Tables Vol C Tables 4.2.6.8 and 6.1.1.4'
    'Ag' 'Ag' -0.8971 1.1015
                         'International Tables Vol C Tables 4.2.6.8 and 6.1.1.4'
    'Zn' 'Zn' 0.2839 1.4301
                         'International Tables Vol C Tables 4.2.6.8 and 6.1.1.4'
_computing_data_collection     'APEX2 (Bruker, 2005)'
_computing_cell_refinement     'SAINT (Bruker, 2005)'
_computing_data_reduction     'SAINT (Bruker, 2005)'
_computing_structure_solution     'SHELXS97 (Sheldrick, 2008)'
_computing_structure_refinement     'SHELXL97 (Sheldrick, 2008)'
_computing_molecular_graphics
          'ORTEP-3 for Windows (Farrugia, 1997) and DIAMOND (Brandenburg, 2006)'
_computing_publication_material     'WinGX (Farrugia, 1999)'
loop_
    _atom_site_type_symbol
    _atom_site_label
    _atom_site_fract_x
    _atom_site_fract_y
    _atom_site_fract_z
    _atom_site_U_iso_or_equiv
    _atom_site_adp_type
    _atom_site_calc_flag
    _atom_site_refinement_flags
    _atom_site_occupancy
    _atom_site_disorder_assembly
    _atom_site_disorder_group
    Ag Ag1 0.20254(3) 0.891281(15) 0.021499(19) 0.01931(6) Uani d . 1 . .
    Zn Zn1 0.19054(4) 0.840764(19) 0.52546(3) 0.01037(6) Uani d . 1 . .
    P P1 0.69041(8) 0.89550(4) 0.29147(6) 0.00877(8) Uani d . 1 . .
    O O1 0.3966(2) 0.87815(14) 0.31182(18) 0.0159(2) Uani d . 1 . .
    O O2 0.7616(3) 1.03856(12) 0.27484(18) 0.0161(2) Uani d . 1 . .
    O O3 0.8268(3) 0.83575(14) 0.45641(19) 0.0166(2) Uani d . 1 . .
    O O4 0.7730(3) 0.83197(12) 0.11089(18) 0.0155(2) Uani d . 1 . .
loop_
    _atom_site_aniso_label
    _atom_site_aniso_U_11
    _atom_site_aniso_U_22
    _atom_site_aniso_U_33
    _atom_site_aniso_U_12
    _atom_site_aniso_U_13
    _atom_site_aniso_U_23
    Ag1 0.02148(8) 0.02283(8) 0.01363(8) 0.00195(5) 0.00071(5) 0.00377(5)
    Zn1 0.01202(9) 0.00970(9) 0.00939(9) -0.00034(6) -0.00004(6) 0.00058(6)
    P1 0.00988(16) 0.00839(16) 0.00805(16) -0.00085(12) 0.00051(12) 0.00001(12)
    O1 0.0099(5) 0.0272(7) 0.0107(5) -0.0013(5) 0.0007(4) 0.0032(5)
    O2 0.0289(7) 0.0083(5) 0.0110(5) -0.0043(5) 0.0007(5) -0.0006(4)
    O3 0.0139(5) 0.0184(6) 0.0176(6) -0.0014(4) -0.0044(4) 0.0069(5)
    O4 0.0189(6) 0.0130(5) 0.0147(6) -0.0045(4) 0.0059(5) -0.0055(4)
_geom_special_details
;
All e.s.d.'s (except the e.s.d. in the dihedral angle between two l.s. planes)
are estimated using the full covariance matrix. The cell e.s.d.'s are taken
into account individually in the estimation of e.s.d.'s in distances, angles
and torsion angles; correlations between e.s.d.'s in cell parameters are only
used when they are defined by crystal symmetry. An approximate (isotropic)
treatment of cell e.s.d.'s is used for estimating e.s.d.'s involving l.s.
planes.
;
loop_
    _geom_bond_atom_site_label_1
    _geom_bond_atom_site_label_2
    _geom_bond_site_symmetry_2
    _geom_bond_distance
    _geom_bond_publ_flag
    Ag1 O2 3_675 2.2992(13) y
    Ag1 O1 . 2.3506(13) y
    Ag1 O4 1_455 2.3982(13) y
    Ag1 O3 4_575 2.4975(14) y
    Ag1 Ag1 3_575 3.0990(3) ?
    Zn1 O1 . 1.9372(13) y
    Zn1 O2 3_676 1.9439(13) y
    Zn1 O3 1_455 1.9440(13) y
    Zn1 O4 4_576 1.9516(13) y
    P1 O3 . 1.5283(14) y
    P1 O1 . 1.5366(13) y
    P1 O2 . 1.5401(13) y
    P1 O4 . 1.5415(13) y
    O2 Zn1 3_676 1.9438(13) ?
    O2 Ag1 3_675 2.2992(13) ?
    O3 Zn1 1_655 1.9440(13) ?
    O3 Ag1 4_676 2.4975(14) ?
    O4 Zn1 4_675 1.9516(13) ?
    O4 Ag1 1_655 2.3982(13) ?
loop_
    _geom_angle_atom_site_label_1
    _geom_angle_atom_site_label_2
    _geom_angle_atom_site_label_3
    _geom_angle_site_symmetry_1
    _geom_angle_site_symmetry_3
    _geom_angle
    _geom_angle_publ_flag
    O2 Ag1 O1 3_675 . 146.80(5) ?
    O2 Ag1 O4 3_675 1_455 114.78(5) ?
    O1 Ag1 O4 . 1_455 97.40(5) ?
    O2 Ag1 O3 3_675 4_575 95.66(5) ?
    O1 Ag1 O3 . 4_575 90.50(5) ?
    O4 Ag1 O3 1_455 4_575 92.72(5) ?
    O2 Ag1 Ag1 3_675 3_575 74.30(4) ?
    O1 Ag1 Ag1 . 3_575 114.78(4) ?
    O4 Ag1 Ag1 1_455 3_575 65.84(3) ?
    O3 Ag1 Ag1 4_575 3_575 147.90(3) ?
    O1 Zn1 O2 . 3_676 114.19(6) ?
    O1 Zn1 O3 . 1_455 109.25(6) ?
    O2 Zn1 O3 3_676 1_455 109.40(7) ?
    O1 Zn1 O4 . 4_576 108.94(6) ?
    O2 Zn1 O4 3_676 4_576 109.17(6) ?
    O3 Zn1 O4 1_455 4_576 105.52(6) ?
    O3 P1 O1 . . 109.09(8) ?
    O3 P1 O2 . . 110.33(8) ?
    O1 P1 O2 . . 110.97(8) ?
    O3 P1 O4 . . 112.03(8) ?
    O1 P1 O4 . . 108.10(8) ?
    O2 P1 O4 . . 106.28(7) ?
    P1 O1 Zn1 . . 130.50(8) ?
    P1 O1 Ag1 . . 108.80(7) ?
    Zn1 O1 Ag1 . . 120.61(6) ?
    P1 O2 Zn1 . 3_676 126.57(8) ?
    P1 O2 Ag1 . 3_675 113.75(7) ?
    Zn1 O2 Ag1 3_676 3_675 119.64(6) ?
    P1 O3 Zn1 . 1_655 129.49(8) ?
    P1 O3 Ag1 . 4_676 114.76(7) ?
    Zn1 O3 Ag1 1_655 4_676 103.00(6) ?
    P1 O4 Zn1 . 4_675 127.61(8) ?
    P1 O4 Ag1 . 1_655 112.61(7) ?
    Zn1 O4 Ag1 4_675 1_655 110.53(6) ?
data_global
_journal_date_recd_electronic     2010-09-09
_journal_date_accepted     2010-09-28
_journal_name_full     'Acta Crystallographica, Section E'
_journal_year     2010
_journal_volume     66
_journal_issue     11
_journal_page_first     i74
_journal_page_last     i74
_journal_paper_category     QI
_journal_coeditor_code     WM2407
_publ_contact_author_name     'Mohamed  Saadi'
_publ_contact_author_address
;
Laboratoire de Chimie du Solide Appliqu\'ee,
Facult\'e des Sciences, Universit\'e Mohammed V-Agdal
Avenue Ibn Battouta, B.P. 1014, Rabat, Maroc
;
_publ_contact_author_email     'mohamedsaadi82@gmail.com'
_publ_contact_author_fax     '212 537 77 54 40'
_publ_contact_author_phone     '212 537 77 54 40'
_publ_section_title
;
The \g-polymorph of AgZnPO~4~ with an ABW zeolite-type framework topology
;
loop_
    _publ_author_name
    _publ_author_address
    'Assani, Abderrazzak'
;
Laboratoire de Chimie du Solide Appliqu\'ee,
Facult\'e des Sciences, Universit\'e Mohammed V-Agdal
Avenue Ibn Battouta, BP 1014, Rabat, Morocco
;
    'Saadi, Mohamed'
;
Laboratoire de Chimie du Solide Appliqu\'ee,
Facult\'e des Sciences, Universit\'e Mohammed V-Agdal
Avenue Ibn Battouta, BP 1014, Rabat, Morocco
;
    'El Ammari, Lahcen'
;
Laboratoire de Chimie du Solide Appliqu\'ee,
Facult\'e des Sciences, Universit\'e Mohammed V-Agdal
Avenue Ibn Battouta, BP 1014, Rabat, Morocco
;
