# Supplementary material for: The γ-polymorph of AgZnPO4 with an ABW zeolite-type framework topology
Source: Acta Crystallogr Sect E Struct Rep Online. 2010 Oct 2;66(Pt 11):i74. doi: 10.1107/S1600536810038717 (PMC3009017; doi:10.1107/S1600536810038717)
Supplement: Supplementary file 2 [file e-66-00i74-Isup2.hkl]

# 
# h,k,l, Fc-squared, Fo-squared, sigma(Fo-squared) and status flag 
# 
data_I
_shelx_title ' EL_ASSA508v  in P2(1)/n' 
_shelx_refln_list_code          4 
_shelx_F_calc_maximum      265.58 
_exptl_crystal_F_000       496.00 
_reflns_d_resolution_high  0.6196 
 
loop_ 
 _symmetry_equiv_pos_as_xyz 
 'x, y, z' 
 '-x+1/2, y+1/2, -z+1/2' 
 '-x, -y, -z' 
 'x-1/2, -y-1/2, z-1/2' 
 
_cell_length_a     5.1664 
_cell_length_b    10.4183 
_cell_length_c     7.3263 
_cell_angle_alpha  90.000 
_cell_angle_beta   90.304 
_cell_angle_gamma  90.000 
 
_shelx_F_squared_multiplier     1.000 
 
loop_ 
 _refln_index_h 
 _refln_index_k 
 _refln_index_l 
 _refln_F_squared_calc 
 _refln_F_squared_meas 
 _refln_F_squared_sigma 
 _refln_observed_status 
   2   0   0    70534.23    76234.72   2009.31 o 
   4   0   0     1746.75     1793.07     41.01 o 
   6   0   0     1590.86     1608.15     49.09 o 
   8   0   0     2495.54     2585.04     91.18 o 
   1   1   0     1542.62     1582.33     21.96 o 
   2   1   0     7432.35     7186.63     90.73 o 
   3   1   0     8172.08     8440.32    222.32 o 
   4   1   0    12111.83    12290.51    175.25 o 
   5   1   0     4811.17     4798.43     81.76 o 
   6   1   0     3810.83     3839.86     76.06 o 
   7   1   0      746.39      737.53     19.64 o 
   8   1   0      149.79      141.22      8.72 o 
   0   2   0        2.28       -2.12      2.12 o 
   1   2   0    32658.55    36867.22    536.51 o 
   2   2   0       14.42       21.14      1.85 o 
   3   2   0     3795.94     3687.16     53.52 o 
   4   2   0       97.67       98.03      2.65 o 
   5   2   0        1.00        0.47      1.29 o 
   6   2   0       86.02       77.01      3.47 o 
   7   2   0      375.95      379.16     12.61 o 
   8   2   0       23.85       28.99      5.32 o 
   1   3   0     2598.42     2616.84     34.44 o 
   2   3   0     6714.45     6803.18     92.40 o 
   3   3   0    11056.00    11558.40    147.18 o 
   4   3   0    10464.56    10695.26    142.86 o 
   5   3   0     5719.32     5692.57     88.64 o 
   6   3   0     3602.96     3582.32     57.29 o 
   7   3   0      592.18      593.95     16.98 o 
   8   3   0      225.31      218.32     10.53 o 
   0   4   0    67503.77    64511.78   2780.43 o 
   1   4   0      349.47      461.12      6.12 o 
   2   4   0    22076.91    23079.02    265.80 o 
   3   4   0      208.52      208.90      3.63 o 
   4   4   0      363.78      370.43      6.70 o 
   5   4   0      402.97      408.47     11.79 o 
   6   4   0     1002.65     1011.55     18.58 o 
   7   4   0      353.21      344.73     18.87 o 
   8   4   0     1466.80     1490.75     35.35 o 
   1   5   0       15.12       26.45      1.30 o 
   2   5   0     2161.05     2140.35     25.79 o 
   3   5   0      123.57      126.03      2.75 o 
   4   5   0     4017.27     4010.92     52.10 o 
   5   5   0      411.46      415.44      9.16 o 
   6   5   0     1210.41     1189.26     21.54 o 
   7   5   0      173.72      166.15      8.42 o 
   0   6   0      448.09      490.42     11.69 o 
   1   6   0     5461.61     5384.06     63.90 o 
   2   6   0       82.34       93.36      1.98 o 
   3   6   0      424.56      424.75      8.44 o 
   4   6   0       57.10       53.11      2.51 o 
   5   6   0        5.48        8.76      2.75 o 
   6   6   0      107.50      107.06      4.85 o 
   7   6   0       78.68       84.12      7.65 o 
   1   7   0      491.89      492.44      7.56 o 
   2   7   0     1435.89     1440.85     16.66 o 
   3   7   0     2530.12     2530.36     29.60 o 
   4   7   0     2951.29     2914.17     42.20 o 
   5   7   0     1516.25     1562.34     27.30 o 
   6   7   0     1265.59     1253.49     25.11 o 
   7   7   0      102.63      108.92      8.41 o 
   0   8   0     3291.11     3427.21     69.01 o 
   1   8   0      259.06      253.86      5.05 o 
   2   8   0     1056.53     1104.08     14.58 o 
   3   8   0        1.79        1.97      1.14 o 
   4   8   0       13.45       18.59      2.22 o 
   5   8   0      227.63      230.81      7.63 o 
   6   8   0       38.33       40.10      4.23 o 
   7   8   0      315.28      304.68     13.44 o 
   1   9   0      271.89      282.57      6.57 o 
   2   9   0        7.04       12.23      2.67 o 
   3   9   0      546.25      555.08     10.16 o 
   4   9   0       49.70       55.54      5.41 o 
   5   9   0       64.41       71.80      9.44 o 
   6   9   0        9.31       10.15      4.90 o 
   7   9   0        5.51       11.01      5.26 o 
   0  10   0      436.27      451.62     21.99 o 
   1  10   0      348.52      342.05      8.23 o 
   2  10   0      276.86      269.97      6.63 o 
   3  10   0       40.54       38.58      3.24 o 
   4  10   0       62.99       70.55     11.86 o 
   5  10   0       42.56       46.58      7.70 o 
   6  10   0        2.25        0.70      9.60 o 
   1  11   0       10.25        9.30      2.41 o 
   2  11   0      134.91      144.37      5.12 o 
   3  11   0       13.11       16.43      3.09 o 
   4  11   0      459.37      458.83     13.92 o 
   5  11   0        6.51       34.69     16.35 o 
   6  11   0      274.08      285.18     31.12 o 
   0  12   0      350.11      345.85     14.21 o 
   1  12   0       35.26       39.42      3.69 o 
   2  12   0      215.53      200.79      8.77 o 
   3  12   0       70.07       73.98      5.09 o 
   4  12   0        0.13        5.60      3.57 o 
   5  12   0      117.67      109.88     11.08 o 
   1  13   0       72.51       75.09      5.31 o 
   2  13   0      676.81      685.50     19.24 o 
   3  13   0      175.73      177.34      8.96 o 
   4  13   0      903.90      899.39     27.02 o 
   5  13   0       31.81       32.77     10.68 o 
   0  14   0     3007.22     2999.72     90.78 o 
   1  14   0      150.53      142.25      6.51 o 
   2  14   0     1669.37     1681.85     39.31 o 
   3  14   0       54.16       51.69      6.14 o 
   4  14   0      187.54      192.28     11.55 o 
   1  15   0      131.91      132.76      9.50 o 
   2  15   0        3.67        9.92      4.44 o 
   3  15   0      573.04      552.19     17.71 o 
   0  16   0     1313.35     1214.72     79.89 o 
   1  16   0      322.53      340.84     15.35 o 
   2  16   0      773.94      734.67     25.16 o 
  -7   0   1     1413.92     1391.85     45.23 o 
  -5   0   1      396.96      355.16     10.94 o 
  -3   0   1      892.36     1009.76     42.34 o 
  -1   0   1     4000.31     4189.67    111.91 o 
   1   0   1     7641.73     8318.37    238.39 o 
   3   0   1     3511.75     3444.85     77.88 o 
   5   0   1      242.50      249.40      9.80 o 
   7   0   1       23.20       14.98     10.57 o 
  -8   1   1        3.16       -3.54      3.54 o 
  -7   1   1       24.40       22.43      4.18 o 
  -6   1   1       18.80       27.15      1.86 o 
  -5   1   1      122.48      117.85      5.49 o 
  -4   1   1       27.08       21.07      1.73 o 
  -3   1   1      843.55      803.05     13.74 o 
  -2   1   1     1782.00     1934.40     28.89 o 
  -1   1   1     1480.40     1507.70     29.06 o 
   0   1   1     2069.13     2153.54     42.57 o 
   1   1   1       13.09       15.64      1.39 o 
   2   1   1     2231.97     2183.81     30.67 o 
   3   1   1       18.99       16.86      0.93 o 
   4   1   1     2393.60     2313.60     38.28 o 
   5   1   1        0.50        1.03      1.74 o 
   6   1   1      512.19      491.13     14.79 o 
   7   1   1        5.94        6.51      3.44 o 
   8   1   1        0.94        2.53      3.98 o 
  -8   2   1        6.62        0.24      3.62 o 
  -7   2   1      105.40       97.51      7.35 o 
  -6   2   1       37.06       39.32      2.75 o 
  -5   2   1      880.35      878.24     15.90 o 
  -4   2   1      135.65      157.36      4.31 o 
  -3   2   1     1865.27     1840.36     28.76 o 
  -2   2   1     3276.80     3471.20     49.52 o 
  -1   2   1      388.66      377.88      6.37 o 
   0   2   1     7549.12     8293.63    220.29 o 
   1   2   1     1498.99     1526.63     25.04 o 
   2   2   1        7.98        4.44      0.84 o 
   3   2   1     3071.19     3104.44     43.83 o 
   4   2   1      334.20      311.89      5.78 o 
   5   2   1     1216.38     1218.45     22.21 o 
   6   2   1      304.74      299.46      9.18 o 
   7   2   1      129.40      120.70      7.31 o 
   8   2   1      377.30      381.21     18.48 o 
  -8   3   1      295.71      281.34     11.76 o 
  -7   3   1      128.39      146.88      7.87 o 
  -6   3   1      377.03      354.15      9.19 o 
  -5   3   1      178.87      176.19      4.99 o 
  -4   3   1      225.82      220.94      4.92 o 
  -3   3   1     6217.21     6326.26     84.93 o 
  -2   3   1        4.20        7.67      1.15 o 
  -1   3   1    18400.28    18982.93    234.21 o 
   0   3   1     1819.69     1935.31     34.49 o 
   1   3   1     8095.54     8175.24    110.59 o 
   2   3   1      578.53      611.51      9.74 o 
   3   3   1     1198.36     1209.52     16.92 o 
   4   3   1      548.10      529.81      8.60 o 
   5   3   1       16.61       21.74      2.11 o 
   6   3   1      800.31      762.03     17.37 o 
   7   3   1      383.54      377.25     12.84 o 
   8   3   1      225.22      242.04     13.65 o 
  -8   4   1       10.05       16.22      4.61 o 
  -7   4   1     1250.54     1201.41     28.57 o 
  -6   4   1      652.18      631.06     12.98 o 
  -5   4   1     1130.03     1103.13     18.03 o 
  -4   4   1     2978.02     3020.10     41.99 o 
  -3   4   1      231.12      223.27      4.47 o 
  -2   4   1     3233.53     3162.34     39.14 o 
  -1   4   1       79.30       92.99      3.16 o 
   0   4   1       32.83       15.84      1.02 o 
   1   4   1      845.07      821.57     10.39 o 
   2   4   1     2915.80     2990.85     39.49 o 
   3   4   1     1931.92     1867.66     25.43 o 
   4   4   1     4533.18     4496.55     62.63 o 
   5   4   1      284.19      293.96      6.51 o 
   6   4   1     2244.50     2174.66     37.05 o 
   7   4   1       18.06       21.17      4.18 o 
   8   4   1      471.62      474.61     15.91 o 
  -7   5   1      130.46      126.40      7.46 o 
  -6   5   1     1473.06     1501.55     26.50 o 
  -5   5   1       20.49       23.82      1.97 o 
  -4   5   1      271.32      297.17      7.14 o 
  -3   5   1       71.82       81.41      2.36 o 
  -2   5   1     4322.20     4387.65     51.85 o 
  -1   5   1     1025.24     1010.48     13.62 o 
   0   5   1    16589.19    16008.12    281.73 o 
   1   5   1     2422.29     2522.45     31.94 o 
   2   5   1    13648.87    14206.75    182.63 o 
   3   5   1      404.05      397.28      7.05 o 
   4   5   1     4172.86     4126.46     57.92 o 
   5   5   1       29.39       31.89      2.43 o 
   6   5   1       78.17       78.26      3.42 o 
   7   5   1       92.97       96.74      6.87 o 
  -7   6   1      843.20      837.82     25.24 o 
  -6   6   1      401.90      396.70     10.60 o 
  -5   6   1     5289.85     5347.22     73.20 o 
  -4   6   1     1183.49     1213.77     17.31 o 
  -3   6   1    10373.92    10557.92    117.43 o 
  -2   6   1     3748.05     3756.18     42.71 o 
  -1   6   1     4224.01     4263.03     51.15 o 
   0   6   1     3359.46     3464.36     43.56 o 
   1   6   1     1316.27     1305.58     17.56 o 
   2   6   1        7.34        9.07      1.35 o 
   3   6   1     7870.23     7960.74    103.44 o 
   4   6   1      687.77      682.99     11.64 o 
   5   6   1     4067.96     4135.84     66.56 o 
   6   6   1      448.81      440.09     10.01 o 
   7   6   1      454.23      438.58     16.41 o 
  -7   7   1      586.74      648.31     21.23 o 
  -6   7   1      297.23      298.93      9.33 o 
  -5   7   1       42.82       39.42      3.03 o 
  -4   7   1       91.47       92.47      3.34 o 
  -3   7   1     7005.27     7182.32     84.43 o 
  -2   7   1      207.02      210.97      3.68 o 
  -1   7   1    21930.15    21740.91    302.45 o 
   0   7   1     2519.10     2549.15     32.65 o 
   1   7   1    15441.03    15537.16    202.94 o 
   2   7   1     1883.19     1915.84     24.97 o 
   3   7   1     3159.52     3200.95     40.70 o 
   4   7   1       42.54       43.19      2.52 o 
   5   7   1        7.58       13.82      2.28 o 
   6   7   1      105.21      115.23      5.30 o 
   7   7   1      782.46      771.51     23.85 o 
  -7   8   1      491.43      480.37     17.93 o 
  -6   8   1     1172.59     1155.38     27.66 o 
  -5   8   1     1381.15     1404.77     27.47 o 
  -4   8   1     5454.56     5423.34     74.83 o 
  -3   8   1     1862.32     1867.47     26.34 o 
  -2   8   1     8142.67     8049.83     96.99 o 
  -1   8   1     1077.91     1050.04     13.87 o 
   0   8   1     2125.10     2128.00     27.73 o 
   1   8   1      277.10      303.71      5.76 o 
   2   8   1      758.28      794.75     12.20 o 
   3   8   1     2282.79     2337.99     30.50 o 
   4   8   1     3857.36     3938.65     56.31 o 
   5   8   1      877.21      908.91     15.68 o 
   6   8   1     2632.31     2747.48     55.91 o 
   7   8   1       70.04       76.30      7.56 o 
  -7   9   1       67.99       64.19      7.43 o 
  -6   9   1     2020.34     2033.83     53.10 o 
  -5   9   1        2.27        2.97      3.58 o 
  -4   9   1      328.17      327.31      8.21 o 
  -3   9   1      199.53      197.04      5.11 o 
  -2   9   1     3410.23     3410.51     46.20 o 
  -1   9   1      916.79      912.48     14.92 o 
   0   9   1    13467.28    13393.63    198.01 o 
   1   9   1     1250.28     1219.10     20.77 o 
   2   9   1    10868.46    10960.47    166.27 o 
   3   9   1      200.75      189.09      5.20 o 
   4   9   1     2412.43     2401.42     41.99 o 
   5   9   1       10.83       10.82      2.84 o 
   6   9   1       22.23       32.74      6.18 o 
   7   9   1       25.76       20.61     10.54 o 
  -6  10   1      398.53      404.47     38.45 o 
  -5  10   1     3923.61     3883.89     91.14 o 
  -4  10   1      911.89      907.11     22.56 o 
  -3  10   1     5399.90     5395.01     88.04 o 
  -2  10   1     1032.24     1071.29     18.52 o 
  -1  10   1     1347.42     1307.22     20.75 o 
   0  10   1       62.64       70.68      5.78 o 
   1  10   1      968.12      960.55     18.98 o 
   2  10   1     1094.09     1084.63     20.95 o 
   3  10   1     4381.65     4281.25     72.60 o 
   4  10   1     1793.90     1854.17     42.64 o 
   5  10   1     2452.34     2464.30     55.18 o 
   6  10   1      690.20      707.56     28.82 o 
  -6  11   1        2.41        4.53      6.30 o 
  -5  11   1        2.43        3.09      4.16 o 
  -4  11   1        2.20        1.15      3.13 o 
  -3  11   1     2836.52     2873.65     54.24 o 
  -2  11   1        6.39       11.54      2.35 o 
  -1  11   1     9137.98     8900.30    143.72 o 
   0  11   1      279.68      277.03      7.78 o 
   1  11   1     7025.70     6980.90    116.92 o 
   2  11   1      585.90      557.79     14.37 o 
   3  11   1     1444.75     1423.29     27.03 o 
   4  11   1      302.45      285.82     18.76 o 
   5  11   1       33.43       36.67      7.73 o 
   6  11   1       76.85       63.74      9.63 o 
  -5  12   1      606.64      579.65     20.03 o 
  -4  12   1     1535.89     1451.01     34.15 o 
  -3  12   1     1292.48     1337.49     35.34 o 
  -2  12   1     2493.17     2452.60     42.63 o 
  -1  12   1      671.16      658.22     15.52 o 
   0  12   1      809.44      799.34     17.84 o 
   1  12   1      184.55      191.56      6.64 o 
   2  12   1      148.91      144.51      6.90 o 
   3  12   1     1731.16     1744.02     39.88 o 
   4  12   1     1289.47     1279.79     34.95 o 
   5  12   1     1022.59     1077.23     39.20 o 
  -5  13   1       77.47       94.43      8.37 o 
  -4  13   1       57.78       60.46     11.13 o 
  -3  13   1      148.64      152.47      7.29 o 
  -2  13   1     1194.11     1229.01     26.13 o 
  -1  13   1      119.68      112.58      5.68 o 
   0  13   1     3827.18     3923.34     68.13 o 
   1  13   1       31.03       29.72      4.70 o 
   2  13   1     2872.51     2907.82     62.78 o 
   3  13   1       12.18       25.77      4.81 o 
   4  13   1      511.85      536.77     23.71 o 
   5  13   1       34.16       36.05     13.92 o 
  -4  14   1      498.89      502.71     19.19 o 
  -3  14   1      362.74      381.89     13.95 o 
  -2  14   1      368.45      396.06     13.62 o 
  -1  14   1        7.52       12.42      3.67 o 
   0  14   1        0.97        3.63      3.40 o 
   1  14   1      758.02      759.18     17.94 o 
   2  14   1      669.37      705.43     20.10 o 
   3  14   1     1286.82     1277.69     31.86 o 
   4  14   1      870.29      867.84     33.72 o 
  -3  15   1      313.14      297.87     13.77 o 
  -2  15   1       55.30       57.58      5.96 o 
  -1  15   1     1352.21     1364.83     32.81 o 
   0  15   1       30.92       36.63      4.98 o 
   1  15   1     1168.52     1191.21     35.52 o 
   2  15   1       27.30       20.41      4.94 o 
   3  15   1      282.51      287.39     12.22 o 
  -2  16   1      244.80      230.31     12.78 o 
  -1  16   1      491.37      510.01     16.23 o 
   0  16   1      171.41      154.41      8.51 o 
   1  16   1       12.96       20.49      5.84 o 
   2  16   1        1.72        3.32      4.39 o 
  -8   0   2     1330.83     1389.04     47.18 o 
  -6   0   2     1563.59     1629.77     39.81 o 
  -4   0   2       48.81       33.21      2.58 o 
  -2   0   2     9599.33     9741.20    185.54 o 
   0   0   2    38999.53    37242.67   1679.65 o 
   2   0   2    33165.69    34393.06    968.70 o 
   4   0   2     2568.60     2439.80     66.39 o 
   6   0   2      505.44      513.02     17.02 o 
   8   0   2      806.97      779.08     31.12 o 
  -8   1   2      110.30       87.34      7.17 o 
  -7   1   2      299.11      262.69     12.00 o 
  -6   1   2     1412.05     1361.99     24.07 o 
  -5   1   2     5465.47     5426.39     84.93 o 
  -4   1   2     7580.99     7735.67    104.45 o 
  -3   1   2    22036.33    22730.48    324.83 o 
  -2   1   2    13485.25    14069.33    188.64 o 
  -1   1   2    17106.12    17523.79    266.82 o 
   0   1   2     1572.18     1548.77     27.67 o 
   1   1   2      385.13      443.31      5.96 o 
   2   1   2     1210.57     1111.03     15.58 o 
   3   1   2     8075.15     8060.79    128.24 o 
   4   1   2     2493.13     2455.18     40.78 o 
   5   1   2     7152.07     7031.67    112.37 o 
   6   1   2     1576.38     1537.46     28.24 o 
   7   1   2     2402.44     2411.82     51.37 o 
   8   1   2      351.25      323.76     12.97 o 
  -8   2   2       20.76       19.44      4.73 o 
  -7   2   2     4509.21     4626.21     81.78 o 
  -6   2   2       92.56       89.71      4.03 o 
  -5   2   2     2154.88     2171.10     35.84 o 
  -4   2   2       16.80       16.10      1.46 o 
  -3   2   2     1840.36     1889.28     26.62 o 
  -2   2   2      560.52      575.78      9.52 o 
  -1   2   2    26561.70    25536.85    408.44 o 
   0   2   2     2796.22     2891.92     43.20 o 
   1   2   2    57482.67    54937.15    694.26 o 
   2   2   2     1317.07     1359.88     19.77 o 
   3   2   2    22671.10    22951.45    295.01 o 
   4   2   2       47.27       50.38      3.25 o 
   5   2   2      525.67      534.56     11.63 o 
   6   2   2       68.89       67.57      4.41 o 
   7   2   2      867.19      857.34     20.25 o 
   8   2   2       99.83      115.73     13.47 o 
  -8   3   2      195.81      169.66      9.39 o 
  -7   3   2      116.68      113.83      5.78 o 
  -6   3   2      724.97      693.68     13.89 o 
  -5   3   2     3882.32     3893.65     57.69 o 
  -4   3   2     2936.12     2976.40     39.21 o 
  -3   3   2    16219.55    16484.67    207.89 o 
  -2   3   2     4960.28     5143.74     63.52 o 
  -1   3   2     9711.23     9676.49    139.22 o 
   0   3   2      151.13      139.76      3.87 o 
   1   3   2     1883.34     2033.93     27.47 o 
   2   3   2      952.54      902.25     13.53 o 
   3   3   2    10903.22    11061.13    142.58 o 
   4   3   2      907.99      866.11     13.47 o 
   5   3   2     7669.01     7595.26    121.29 o 
   6   3   2      645.07      608.09     14.92 o 
   7   3   2     2093.82     2083.63     41.26 o 
   8   3   2      223.02      231.45     11.21 o 
  -7   4   2       13.15       16.19      3.69 o 
  -6   4   2      494.41      528.80     12.60 o 
  -5   4   2       13.08       14.37      2.11 o 
  -4   4   2      359.71      344.38      6.21 o 
  -3   4   2        0.09        6.24      2.99 o 
  -2   4   2     7242.76     7402.28     86.94 o 
  -1   4   2        7.98        9.18      0.96 o 
   0   4   2    22401.21    22343.06    355.64 o 
   1   4   2       12.97       19.11      1.12 o 
   2   4   2    18992.06    19416.60    236.54 o 
   3   4   2       14.44       20.33      1.86 o 
   4   4   2     1983.06     1951.32     27.04 o 
   5   4   2        8.57       14.38      1.50 o 
   6   4   2      125.31      132.92      6.36 o 
   7   4   2        3.92        2.13      3.19 o 
  -7   5   2      355.84      333.51     17.44 o 
  -6   5   2      629.18      656.18     14.32 o 
  -5   5   2     2719.13     2733.57     41.57 o 
  -4   5   2     4026.01     4044.46     52.87 o 
  -3   5   2     8176.37     8271.75    105.24 o 
  -2   5   2     6434.11     6475.30     84.46 o 
  -1   5   2     5159.92     5154.94     66.47 o 
   0   5   2      558.56      531.37      8.25 o 
   1   5   2        4.73        9.67      0.97 o 
   2   5   2     1097.72     1075.17     13.75 o 
   3   5   2     1515.09     1516.70     21.27 o 
   4   5   2     1994.50     1956.12     28.89 o 
   5   5   2     2171.91     2119.22     31.50 o 
   6   5   2     1143.05     1108.60     23.74 o 
   7   5   2     1225.33     1225.37     29.99 o 
  -7   6   2     1067.11     1112.51     27.18 o 
  -6   6   2      694.15      694.76     14.42 o 
  -5   6   2      221.64      244.02      6.81 o 
  -4   6   2      586.30      583.09     14.96 o 
  -3   6   2     1366.26     1380.70     19.36 o 
  -2   6   2       83.72       79.57      3.32 o 
  -1   6   2     9641.93     9460.48    123.77 o 
   0   6   2     1982.19     1998.88     27.39 o 
   1   6   2    18202.70    18366.05    248.76 o 
   2   6   2     1239.03     1244.87     15.93 o 
   3   6   2     7825.34     7857.53    103.05 o 
   4   6   2        2.00        0.69      1.42 o 
   5   6   2      212.33      209.12      5.77 o 
   6   6   2      412.23      414.52      9.42 o 
   7   6   2      269.70      274.15     12.78 o 
  -7   7   2        1.05        2.78      3.61 o 
  -6   7   2       76.77       73.52      4.23 o 
  -5   7   2      416.57      443.61     12.33 o 
  -4   7   2       61.76       68.55      4.39 o 
  -3   7   2     2083.57     2094.03     27.09 o 
  -2   7   2       16.25       18.84      2.07 o 
  -1   7   2     1048.09     1042.86     14.05 o 
   0   7   2      368.76      401.77      6.24 o 
   1   7   2      304.19      305.38      5.83 o 
   2   7   2      461.00      460.86      7.76 o 
   3   7   2     1453.47     1451.78     20.64 o 
   4   7   2       65.79       67.86      3.09 o 
   5   7   2     1008.16     1017.89     18.15 o 
   6   7   2       72.38       71.78      4.48 o 
   7   7   2      272.12      293.38     13.27 o 
  -7   8   2        6.31        3.49      4.61 o 
  -6   8   2        1.35        2.22      3.77 o 
  -5   8   2       51.52       45.83      4.30 o 
  -4   8   2      220.54      222.11      6.07 o 
  -3   8   2      309.68      298.81      6.55 o 
  -2   8   2      430.74      436.23      9.41 o 
  -1   8   2      937.26      916.94     12.62 o 
   0   8   2      687.87      694.55      9.84 o 
   1   8   2     1423.21     1372.87     19.97 o 
   2   8   2     1010.86     1020.43     16.56 o 
   3   8   2      865.31      837.06     12.99 o 
   4   8   2      206.67      203.03      5.49 o 
   5   8   2      199.94      198.37      6.15 o 
   6   8   2        0.61        2.63      2.84 o 
   7   8   2       15.11       20.61      5.62 o 
  -6   9   2        0.30       -3.10      3.94 o 
  -5   9   2      511.61      518.87     19.28 o 
  -4   9   2      197.41      210.94      6.53 o 
  -3   9   2     1076.99     1063.49     18.38 o 
  -2   9   2      487.58      484.32      9.01 o 
  -1   9   2      541.19      525.35     10.27 o 
   0   9   2       35.02       37.72      2.75 o 
   1   9   2       17.60       18.81      2.84 o 
   2   9   2       99.01      104.52      3.95 o 
   3   9   2       10.79       16.22      2.54 o 
   4   9   2      137.64      147.23      5.90 o 
   5   9   2      121.46      135.40      5.80 o 
   6   9   2       71.27       77.35      7.55 o 
  -6  10   2      434.66      435.88     38.27 o 
  -5  10   2        6.37        6.65      2.96 o 
  -4  10   2      548.20      538.17     12.21 o 
  -3  10   2       31.59       37.84      3.36 o 
  -2  10   2       72.39       75.89      4.03 o 
  -1  10   2       16.90       21.17      2.45 o 
   0  10   2       72.81       83.17      5.56 o 
   1  10   2      132.47      144.29      5.31 o 
   2  10   2       59.85       64.85      4.44 o 
   3  10   2       96.96      101.62      4.80 o 
   4  10   2       26.23       26.86      3.79 o 
   5  10   2        7.30        4.53      3.35 o 
   6  10   2      208.36      222.72     14.87 o 
  -6  11   2        2.04        1.89      4.62 o 
  -5  11   2      236.21      220.70     24.18 o 
  -4  11   2       72.77       75.55      5.13 o 
  -3  11   2      399.89      384.93     11.15 o 
  -2  11   2      159.64      170.11      5.94 o 
  -1  11   2      261.59      249.30      7.89 o 
   0  11   2      196.06      213.84      9.99 o 
   1  11   2        1.09        1.49      2.06 o 
   2  11   2        5.82        8.22      2.94 o 
   3  11   2      332.64      326.24     12.37 o 
   4  11   2       82.50       84.63      7.61 o 
   5  11   2      457.88      469.69     21.52 o 
   6  11   2       25.58       27.23      7.90 o 
  -5  12   2       43.99       48.20      6.55 o 
  -4  12   2       23.05       17.78      5.45 o 
  -3  12   2       87.00       95.35      5.77 o 
  -2  12   2      234.14      221.30      7.18 o 
  -1  12   2      873.07      879.62     17.47 o 
   0  12   2      909.21      892.57     19.74 o 
   1  12   2     1610.62     1610.65     37.02 o 
   2  12   2      463.05      454.99     13.11 o 
   3  12   2      970.34      927.31     34.56 o 
   4  12   2       65.13       57.85     13.93 o 
   5  12   2      143.07      136.52     13.15 o 
  -5  13   2       50.89       46.16      6.77 o 
  -4  13   2      267.21      244.35     10.71 o 
  -3  13   2      105.74      111.81      6.43 o 
  -2  13   2      176.58      177.23      6.50 o 
  -1  13   2       47.20       49.61      4.88 o 
   0  13   2       71.13       60.58      4.32 o 
   1  13   2        5.34        2.15      3.18 o 
   2  13   2        0.71        3.04      3.25 o 
   3  13   2       13.70        9.46      4.29 o 
   4  13   2       47.70       71.31     12.66 o 
   5  13   2        3.87       -0.68     10.70 o 
  -4  14   2       43.60       51.34      6.23 o 
  -3  14   2        1.05       -0.94      3.91 o 
  -2  14   2       95.28       99.52      5.70 o 
  -1  14   2      461.45      442.78     14.09 o 
   0  14   2      115.25      129.41      8.61 o 
   1  14   2      687.59      684.56     19.48 o 
   2  14   2       74.24       77.78      6.58 o 
   3  14   2      280.21      259.49     11.21 o 
   4  14   2       12.39        5.30      6.23 o 
  -3  15   2     1757.18     1752.53     60.76 o 
  -2  15   2        5.55        7.23      5.02 o 
  -1  15   2     1082.84     1058.65     26.95 o 
   0  15   2       17.72        9.24      6.82 o 
   1  15   2        0.63        1.88      3.84 o 
   2  15   2        0.48        9.39      4.46 o 
   3  15   2      914.26      921.95     32.84 o 
  -2  16   2       72.32       73.09     11.15 o 
  -1  16   2      724.59      758.90     21.31 o 
   0  16   2      352.91      332.47     12.44 o 
   1  16   2     1318.55     1299.52     37.97 o 
   2  16   2      229.23      221.72     10.72 o 
  -7   0   3       25.46        6.61      5.86 o 
  -5   0   3      128.16      119.85      5.33 o 
  -3   0   3       22.84       27.23      3.24 o 
  -1   0   3       18.65       45.27      2.84 o 
   1   0   3     1985.11     1962.59     40.75 o 
   3   0   3     1770.99     1770.15     48.41 o 
   5   0   3       27.00       36.28      4.43 o 
   7   0   3      114.68      124.56      9.21 o 
  -8   1   3      125.23      141.36      8.71 o 
  -7   1   3       60.06       54.27      5.48 o 
  -6   1   3       27.39       28.65      4.00 o 
  -5   1   3       14.44       10.69      1.70 o 
  -4   1   3      721.34      696.72     11.40 o 
  -3   1   3      153.46      169.07      4.13 o 
  -2   1   3     3321.91     3351.13     46.57 o 
  -1   1   3       79.34       94.92      2.56 o 
   0   1   3     7652.33     7528.17    110.85 o 
   1   1   3     1487.91     1656.28     22.87 o 
   2   1   3     1869.71     1812.24     26.70 o 
   3   1   3      564.37      543.56      9.66 o 
   4   1   3       25.74       30.86      2.42 o 
   5   1   3      560.36      550.07     12.06 o 
   6   1   3        0.39        4.22      2.54 o 
   7   1   3      409.51      425.08     11.82 o 
   8   1   3        0.92       -1.95      4.24 o 
  -8   2   3      354.16      304.82     13.25 o 
  -7   2   3       13.54       10.54      3.54 o 
  -6   2   3     1935.52     1887.10     30.19 o 
  -5   2   3      713.97      689.67     11.74 o 
  -4   2   3     3989.98     4003.57     55.36 o 
  -3   2   3     3867.54     3942.30     54.35 o 
  -2   2   3     1920.54     1974.10     27.90 o 
  -1   2   3     6434.52     6521.54     96.73 o 
   0   2   3      215.63      253.89      4.42 o 
   1   2   3     1709.26     1830.70     25.32 o 
   2   2   3       46.25       32.58      1.68 o 
   3   2   3       98.24       92.51      2.86 o 
   4   2   3      847.99      791.51     14.38 o 
   5   2   3      610.58      593.95     12.80 o 
   6   2   3      390.10      403.00     10.57 o 
   7   2   3      289.21      301.58      9.66 o 
  -7   3   3      158.60      172.75      8.65 o 
  -6   3   3      782.29      775.19     14.42 o 
  -5   3   3      338.50      378.31     10.82 o 
  -4   3   3      931.34      900.74     13.43 o 
  -3   3   3       90.96      107.74      4.59 o 
  -2   3   3       23.73       24.26      2.21 o 
  -1   3   3     2746.62     2785.29     42.35 o 
   0   3   3      821.04      892.61     12.01 o 
   1   3   3     9655.05     9712.71    154.24 o 
   2   3   3     2739.24     2806.31     42.85 o 
   3   3   3     4668.84     4701.68     75.68 o 
   4   3   3     1007.66      948.13     15.30 o 
   5   3   3     1461.47     1431.24     24.63 o 
   6   3   3        0.55        2.18      2.39 o 
   7   3   3      233.03      252.85     20.48 o 
  -7   4   3        2.71        0.02      3.32 o 
  -6   4   3     1077.59     1031.37     18.21 o 
  -5   4   3      153.23      155.51      4.73 o 
  -4   4   3     4455.44     4498.56     58.70 o 
  -3   4   3      146.76      153.59      3.88 o 
  -2   4   3     5237.49     5330.51     63.52 o 
  -1   4   3        3.36        3.27      1.36 o 
   0   4   3      738.87      720.43     12.09 o 
   1   4   3      488.02      477.13      7.25 o 
   2   4   3      900.22      907.70     14.10 o 
   3   4   3      169.54      161.73      4.35 o 
   4   4   3     2542.03     2469.14     43.15 o 
   5   4   3      169.91      149.68      5.75 o 
   6   4   3     1226.48     1205.80     30.43 o 
   7   4   3      276.66      283.26     11.49 o 
  -7   5   3      264.89      262.19     10.77 o 
  -6   5   3      693.40      726.35     15.15 o 
  -5   5   3      238.32      238.39      6.24 o 
  -4   5   3       14.83       17.19      1.89 o 
  -3   5   3       55.62       60.23      2.37 o 
  -2   5   3     5848.31     6003.42     71.09 o 
  -1   5   3      570.85      590.12      9.28 o 
   0   5   3    22506.72    22594.18    316.41 o 
   1   5   3      691.82      686.14      9.99 o 
   2   5   3    12791.78    12626.64    188.21 o 
   3   5   3      559.96      553.33     10.34 o 
   4   5   3     1091.82     1068.03     17.03 o 
   5   5   3        5.43        6.45      1.46 o 
   6   5   3       63.43       63.95      5.68 o 
   7   5   3      129.71      134.75      8.37 o 
  -7   6   3        9.10       10.28      4.01 o 
  -6   6   3      902.35      909.61     19.17 o 
  -5   6   3     1951.35     1904.00     30.49 o 
  -4   6   3     2135.91     2127.81     31.09 o 
  -3   6   3     9672.21     9863.27    134.61 o 
  -2   6   3      536.90      542.48      8.19 o 
  -1   6   3    12523.28    12346.96    168.51 o 
   0   6   3      124.16      128.78      3.61 o 
   1   6   3     2197.71     2184.52     33.52 o 
   2   6   3      874.82      879.81     12.49 o 
   3   6   3      961.19      968.96     15.56 o 
   4   6   3     1690.09     1680.78     25.60 o 
   5   6   3     3073.16     3057.57     44.83 o 
   6   6   3      760.81      727.62     19.60 o 
   7   6   3     1495.39     1491.85     35.61 o 
  -7   7   3      732.81      770.73     21.14 o 
  -6   7   3      478.12      486.03     12.69 o 
  -5   7   3     1051.02     1059.42     19.94 o 
  -4   7   3      134.21      141.20      4.63 o 
  -3   7   3       87.10       82.50      2.71 o 
  -2   7   3      298.95      306.97      6.97 o 
  -1   7   3     3318.15     3307.28     44.31 o 
   0   7   3     1578.40     1584.57     23.85 o 
   1   7   3     9774.35     9717.19    175.46 o 
   2   7   3     1901.58     1966.04     29.28 o 
   3   7   3     5130.84     5230.35     86.24 o 
   4   7   3      482.38      475.79      9.24 o 
   5   7   3      936.83      945.56     17.28 o 
   6   7   3       14.24       11.29      3.85 o 
   7   7   3        3.39        3.01      4.09 o 
  -7   8   3        4.73        4.49      4.95 o 
  -6   8   3     1370.25     1313.03     31.15 o 
  -5   8   3      702.90      734.83     17.32 o 
  -4   8   3     5013.93     4963.75     80.64 o 
  -3   8   3     1999.96     1943.48     28.98 o 
  -2   8   3     4642.75     4553.71     74.69 o 
  -1   8   3     1562.13     1516.72     26.38 o 
   0   8   3      204.53      210.98      5.96 o 
   1   8   3      413.38      405.88      8.07 o 
   2   8   3     2337.68     2460.33     36.67 o 
   3   8   3      163.47      175.97      6.87 o 
   4   8   3     4692.00     4787.18     68.23 o 
   5   8   3     1014.19     1045.85     19.08 o 
   6   8   3     2247.71     2340.08     46.98 o 
   7   8   3      472.42      493.51     16.49 o 
  -6   9   3     1353.84     1400.49     33.14 o 
  -5   9   3      171.81      176.32      7.03 o 
  -4   9   3       74.86       67.34      4.09 o 
  -3   9   3       24.09       27.50      2.44 o 
  -2   9   3     3950.39     3922.59     71.90 o 
  -1   9   3       47.51       57.95      4.19 o 
   0   9   3    16679.15    16133.96    260.03 o 
   1   9   3      344.10      351.33      7.99 o 
   2   9   3    11749.43    11572.16    354.58 o 
   3   9   3      569.16      576.63     13.81 o 
   4   9   3     1405.21     1431.46     30.32 o 
   5   9   3      154.09      160.58      6.10 o 
   6   9   3       96.10      100.66      7.95 o 
  -6  10   3      416.58      428.93     14.32 o 
  -5  10   3      919.90      888.28     20.10 o 
  -4  10   3     1653.42     1629.75     32.65 o 
  -3  10   3     4128.12     4033.11     66.85 o 
  -2  10   3     1177.89     1152.33     24.02 o 
  -1  10   3     4810.18     4658.39     77.31 o 
   0  10   3       92.69       87.60      4.46 o 
   1  10   3      887.37      867.63     17.67 o 
   2  10   3      254.56      273.52      8.13 o 
   3  10   3      457.56      449.72     13.14 o 
   4  10   3     1085.53     1128.33     25.32 o 
   5  10   3     1868.27     1929.05     40.44 o 
   6  10   3      681.93      722.99     37.67 o 
  -5  11   3      795.56      753.74     21.94 o 
  -4  11   3       55.20       48.43      5.37 o 
  -3  11   3       23.47       18.83      3.59 o 
  -2  11   3      298.02      303.00      8.38 o 
  -1  11   3     2188.81     2216.19     38.65 o 
   0  11   3      203.15      206.91      7.24 o 
   1  11   3     6006.78     5947.66    100.79 o 
   2  11   3       60.47       57.61      5.63 o 
   3  11   3     3379.13     3272.88     80.99 o 
   4  11   3        1.22        2.09      4.57 o 
   5  11   3      524.16      527.95     17.46 o 
  -5  12   3      922.77      927.76     25.12 o 
  -4  12   3     2668.57     2523.10     55.54 o 
  -3  12   3     2433.80     2436.45     47.65 o 
  -2  12   3     2328.11     2259.71     40.05 o 
  -1  12   3     1742.03     1692.51     37.97 o 
   0  12   3      211.38      193.16      6.96 o 
   1  12   3      185.74      186.02      8.00 o 
   2  12   3      645.57      666.25     17.29 o 
   3  12   3      342.97      345.98     11.22 o 
   4  12   3     1721.01     1847.31     67.49 o 
   5  12   3      909.82      839.66     50.10 o 
  -4  13   3       32.52       26.89      5.16 o 
  -3  13   3       54.93       54.72      5.23 o 
  -2  13   3     1252.90     1267.80     24.50 o 
  -1  13   3       36.18       33.60      5.29 o 
   0  13   3     5057.25     5137.28     88.39 o 
   1  13   3       16.75       15.79      3.86 o 
   2  13   3     3792.80     3813.94     74.34 o 
   3  13   3      268.62      260.24      9.96 o 
   4  13   3      538.47      549.61     38.16 o 
  -4  14   3      420.77      442.88     15.39 o 
  -3  14   3      646.48      635.26     19.26 o 
  -2  14   3      466.25      495.26     13.60 o 
  -1  14   3      866.25      835.26     23.26 o 
   0  14   3      103.05      142.47      9.98 o 
   1  14   3      374.94      348.21     11.95 o 
   2  14   3       45.47       55.66      6.03 o 
   3  14   3        1.16        2.05      4.66 o 
   4  14   3      419.23      394.75     29.42 o 
  -3  15   3        2.33        5.30      5.14 o 
  -2  15   3      216.22      225.00     12.33 o 
  -1  15   3      519.53      539.81     16.65 o 
   0  15   3       19.28       20.00      4.47 o 
   1  15   3     1324.37     1388.47     33.93 o 
   2  15   3       16.41       22.28      5.08 o 
   3  15   3      701.08      735.24     25.06 o 
  -1  16   3      122.36      130.35      9.90 o 
   0  16   3       27.52       19.33      6.15 o 
   1  16   3       29.27       37.25      6.90 o 
  -6   0   4     6657.00     6781.51    132.56 o 
  -4   0   4     4686.98     4693.54     91.74 o 
  -2   0   4     3360.54     3377.15     79.13 o 
   0   0   4    37873.39    35943.67    780.65 o 
   2   0   4    40284.25    38220.76   1007.24 o 
   4   0   4    13454.41    13321.10    265.43 o 
   6   0   4      344.86      365.40     14.42 o 
  -7   1   4      233.70      215.44      8.47 o 
  -6   1   4     1151.69     1129.89     18.55 o 
  -5   1   4     1779.56     1739.78     26.14 o 
  -4   1   4     7641.80     7609.01    103.51 o 
  -3   1   4     4834.09     4885.03     63.66 o 
  -2   1   4    16991.06    16982.09    230.45 o 
  -1   1   4     6443.25     6195.09    109.32 o 
   0   1   4     9958.14     9749.46    134.38 o 
   1   1   4      293.08      301.73      5.46 o 
   2   1   4      115.16      113.96      3.48 o 
   3   1   4     2608.27     2483.04     40.02 o 
   4   1   4     4522.66     4314.75     66.37 o 
   5   1   4     2396.51     2322.12     40.25 o 
   6   1   4     3128.34     3093.14     53.22 o 
   7   1   4      653.81      686.28     19.19 o 
  -7   2   4     1219.62     1319.52     27.83 o 
  -6   2   4       56.14       57.75      3.41 o 
  -5   2   4     1006.61     1043.44     16.90 o 
  -4   2   4      211.47      226.78      7.68 o 
  -3   2   4     1260.62     1261.64     20.29 o 
  -2   2   4      347.10      355.84      6.58 o 
  -1   2   4    18191.91    17660.22    269.86 o 
   0   2   4      156.29      182.87      3.44 o 
   1   2   4    20891.60    20072.70    301.48 o 
   2   2   4       31.78       30.79      2.01 o 
   3   2   4     9373.81     9391.52    132.62 o 
   4   2   4       56.38       63.81      3.70 o 
   5   2   4     1499.19     1475.79     25.69 o 
   6   2   4       78.34       82.90      6.46 o 
   7   2   4       19.74       12.56      3.58 o 
  -7   3   4        7.17        9.99      3.76 o 
  -6   3   4      702.88      700.02     12.82 o 
  -5   3   4     1308.72     1301.70     20.41 o 
  -4   3   4     4609.09     4599.65     60.24 o 
  -3   3   4     6324.98     6409.41     88.39 o 
  -2   3   4    11274.98    11144.74    148.57 o 
  -1   3   4    10589.99    10166.92    159.21 o 
   0   3   4     7913.30     7889.14     97.61 o 
   1   3   4     1469.66     1503.40     19.34 o 
   2   3   4        8.60       18.76      3.85 o 
   3   3   4     1989.06     1913.02     30.48 o 
   4   3   4     3006.35     2942.96     50.49 o 
   5   3   4     2819.58     2690.58     47.18 o 
   6   3   4     2353.09     2290.00     46.28 o 
   7   3   4      797.23      811.62     20.29 o 
  -7   4   4      193.99      206.69      8.50 o 
  -6   4   4     4118.58     4210.79     63.96 o 
  -5   4   4      411.48      417.33     12.57 o 
  -4   4   4     2921.64     2971.27     39.84 o 
  -3   4   4      181.59      183.86      4.63 o 
  -2   4   4     1288.47     1270.77     16.57 o 
  -1   4   4       50.54       54.00      2.02 o 
   0   4   4    15801.35    15889.63    202.95 o 
   1   4   4      460.59      467.13      8.50 o 
   2   4   4    17708.44    17149.81    285.31 o 
   3   4   4      265.09      257.20      6.12 o 
   4   4   4     6723.98     6582.07     92.11 o 
   5   4   4        4.53        4.46      2.38 o 
   6   4   4      206.62      230.58     12.08 o 
   7   4   4       42.36       43.61      6.75 o 
  -7   5   4      646.67      589.65     15.63 o 
  -6   5   4      513.83      525.16     12.31 o 
  -5   5   4     1095.60     1059.98     18.70 o 
  -4   5   4     3109.52     3089.90     44.20 o 
  -3   5   4      886.75      904.66     15.44 o 
  -2   5   4     6522.42     6432.60     84.55 o 
  -1   5   4      741.43      733.89     10.76 o 
   0   5   4     3795.17     3747.18     52.57 o 
   1   5   4       23.67       29.10      1.92 o 
   2   5   4       29.75       39.36      2.72 o 
   3   5   4      279.33      262.57      6.33 o 
   4   5   4     1686.52     1645.86     25.22 o 
   5   5   4      110.67      112.84      5.47 o 
   6   5   4     1055.05     1024.18     24.33 o 
   7   5   4       17.55       17.99      7.42 o 
  -7   6   4      330.54      368.24     13.40 o 
  -6   6   4       30.11       29.12      3.90 o 
  -5   6   4      398.37      417.89      9.50 o 
  -4   6   4      147.24      144.88      4.84 o 
  -3   6   4       98.22      109.45      4.00 o 
  -2   6   4      186.07      192.67      4.77 o 
  -1   6   4     2460.01     2552.45     34.85 o 
   0   6   4       34.89       46.69      2.16 o 
   1   6   4     2578.46     2551.12     35.65 o 
   2   6   4       30.03       36.35      2.16 o 
   3   6   4     1314.59     1327.60     22.44 o 
   4   6   4      199.64      209.04      7.05 o 
   5   6   4      259.43      271.88      6.56 o 
   6   6   4      279.87      305.13     10.77 o 
   7   6   4       20.33       18.08      4.90 o 
  -7   7   4        8.94        8.48      4.41 o 
  -6   7   4      183.49      186.76     10.15 o 
  -5   7   4      228.84      217.49      6.56 o 
  -4   7   4     1019.80      977.71     17.43 o 
  -3   7   4     1370.28     1367.04     22.50 o 
  -2   7   4     2999.45     2861.75     47.96 o 
  -1   7   4     2168.19     2176.29     34.46 o 
   0   7   4     3075.56     2985.42     43.49 o 
   1   7   4      199.86      209.35      5.80 o 
   2   7   4      154.12      143.10      4.60 o 
   3   7   4      775.32      804.24     16.15 o 
   4   7   4      394.00      401.44     13.26 o 
   5   7   4     1033.45     1052.10     19.07 o 
   6   7   4      452.44      467.34     19.87 o 
   7   7   4      280.10      306.41     15.02 o 
  -6   8   4      371.34      377.66     13.16 o 
  -5   8   4      260.45      258.06      8.08 o 
  -4   8   4      103.07      101.02      5.39 o 
  -3   8   4      106.19      117.06      7.58 o 
  -2   8   4      568.75      578.50     12.09 o 
  -1   8   4      105.93       90.33      8.21 o 
   0   8   4     1838.16     1847.43     32.53 o 
   1   8   4      676.64      696.64     14.89 o 
   2   8   4     1486.32     1469.13     29.09 o 
   3   8   4      404.12      412.06      9.96 o 
   4   8   4      814.49      827.06     15.76 o 
   5   8   4       15.63       15.01      2.71 o 
   6   8   4       80.98       88.51      6.98 o 
  -6   9   4        1.50        6.73      4.01 o 
  -5   9   4      277.02      278.69      9.68 o 
  -4   9   4        2.51        6.76      2.86 o 
  -3   9   4        9.78       11.66      2.55 o 
  -2   9   4        6.85       12.55      3.78 o 
  -1   9   4      113.80      141.74      4.79 o 
   0   9   4       10.95       16.18      2.76 o 
   1   9   4       55.53       73.04      4.18 o 
   2   9   4      129.43      127.91      5.40 o 
   3   9   4        1.20        2.43      2.91 o 
   4   9   4      125.91      138.70      6.90 o 
   5   9   4      114.90      108.09      6.87 o 
   6   9   4        8.76       12.77      6.76 o 
  -6  10   4       57.74       75.31      6.87 o 
  -5  10   4       11.20        9.61      3.57 o 
  -4  10   4       13.13       11.16      3.58 o 
  -3  10   4       65.99       76.43      5.10 o 
  -2  10   4       39.11       48.90      3.92 o 
  -1  10   4       75.76       76.59      4.48 o 
   0  10   4      223.45      243.21      7.08 o 
   1  10   4        4.94        1.48      2.22 o 
   2  10   4      434.59      432.09     11.13 o 
   3  10   4        9.30        9.94      6.87 o 
   4  10   4      440.32      465.01     23.42 o 
   5  10   4        0.53        2.02      4.10 o 
   6  10   4      184.71      180.37     16.06 o 
  -5  11   4       28.58       27.69      5.26 o 
  -4  11   4       78.24       81.98      6.50 o 
  -3  11   4       55.75       58.25      5.00 o 
  -2  11   4      215.07      200.25      7.44 o 
  -1  11   4       22.03       25.20      3.37 o 
   0  11   4      236.53      212.00      7.41 o 
   1  11   4       17.55       22.27      3.74 o 
   2  11   4        0.70        1.57      2.96 o 
   3  11   4       39.30       47.81      7.05 o 
   4  11   4       99.50      107.11      9.58 o 
   5  11   4        8.79       16.80      7.26 o 
  -5  12   4      108.59      107.49      8.01 o 
  -4  12   4      302.79      300.87     12.00 o 
  -3  12   4      305.10      336.79     10.98 o 
  -2  12   4      220.13      234.58      7.64 o 
  -1  12   4      241.53      265.72      9.96 o 
   0  12   4       11.18       13.31      2.97 o 
   1  12   4       48.97       55.95      5.13 o 
   2  12   4      190.92      192.49      8.33 o 
   3  12   4        5.75       15.14      7.31 o 
   4  12   4       22.35       15.80      8.54 o 
   5  12   4        7.95       11.94     12.06 o 
  -4  13   4      941.03      924.08     31.58 o 
  -3  13   4      103.00       96.57      6.44 o 
  -2  13   4     1609.53     1536.67     31.97 o 
  -1  13   4      208.00      208.70      9.13 o 
   0  13   4      728.44      685.65     23.97 o 
   1  13   4      103.34      115.65      8.30 o 
   2  13   4       12.00        8.97      3.79 o 
   3  13   4        7.11       12.03      5.33 o 
   4  13   4      239.18      240.80     25.82 o 
  -3  14   4        3.21        4.47      4.29 o 
  -2  14   4      101.26      123.30      7.29 o 
  -1  14   4       83.50       66.70      5.94 o 
   0  14   4      940.43     1037.95     29.03 o 
   1  14   4      397.42      404.15     15.55 o 
   2  14   4     1378.34     1396.59     55.65 o 
   3  14   4      270.99      249.72     15.38 o 
  -2  15   4       22.34       18.25      5.61 o 
  -1  15   4      304.99      283.34     11.42 o 
   0  15   4       10.20        8.12      5.20 o 
   1  15   4        5.46        5.93      4.36 o 
   2  15   4       10.42       20.90      5.24 o 
  -7   0   5      572.51      506.88     18.40 o 
  -5   0   5     1223.03     1172.24     26.89 o 
  -3   0   5     1673.35     1700.99     41.20 o 
  -1   0   5      115.78      123.01      4.70 o 
   1   0   5     1130.23     1115.09     28.59 o 
   3   0   5      481.88      435.39     18.32 o 
   5   0   5       32.53       32.96      5.10 o 
   7   0   5       24.52       18.13      6.85 o 
  -7   1   5       19.27       19.91      3.68 o 
  -6   1   5       40.91       55.86      4.07 o 
  -5   1   5      163.60      153.00      4.95 o 
  -4   1   5        3.64        6.76      1.95 o 
  -3   1   5      981.78      977.45     25.40 o 
  -2   1   5       79.11       76.94      2.76 o 
  -1   1   5      883.74      878.84     13.73 o 
   0   1   5      161.86      168.68      4.29 o 
   1   1   5      909.46      856.30     12.56 o 
   2   1   5      116.40      129.96      4.35 o 
   3   1   5      469.06      453.05      9.42 o 
   4   1   5      370.86      402.96      9.85 o 
   5   1   5        3.67        6.39      2.55 o 
   6   1   5      198.79      227.25      9.10 o 
   7   1   5       14.33       14.33      4.09 o 
  -7   2   5        0.11        0.41      2.92 o 
  -6   2   5        1.12        4.74      2.41 o 
  -5   2   5      260.13      270.23      7.34 o 
  -4   2   5       20.69       20.16      2.23 o 
  -3   2   5     1373.60     1387.70     28.65 o 
  -2   2   5      658.96      629.41     10.67 o 
  -1   2   5     1568.35     1546.81     23.26 o 
   0   2   5      445.76      432.23      7.30 o 
   1   2   5      109.48      110.39      2.84 o 
   2   2   5      178.84      200.45      7.14 o 
   3   2   5      437.58      427.02     11.57 o 
   4   2   5      202.08      225.03      7.21 o 
   5   2   5      816.68      801.11     17.53 o 
   6   2   5       11.57        6.10      3.36 o 
   7   2   5      355.65      373.44     12.75 o 
  -7   3   5     1007.20     1059.23     24.14 o 
  -6   3   5      203.58      200.73      7.19 o 
  -5   3   5      384.51      416.43      8.84 o 
  -4   3   5      561.00      550.33     10.89 o 
  -3   3   5      333.57      337.98      6.62 o 
  -2   3   5        4.11       11.89      2.42 o 
  -1   3   5     3195.91     3238.35     41.63 o 
   0   3   5     1244.48     1221.05     16.56 o 
   1   3   5     6588.31     6511.48     98.32 o 
   2   3   5     1089.29     1030.41     22.49 o 
   3   3   5     3716.38     3673.88     61.97 o 
   4   3   5      156.69      150.99      5.96 o 
   5   3   5      206.15      234.54      9.16 o 
   6   3   5       19.61       28.10      4.29 o 
   7   3   5       74.46       81.22      6.73 o 
  -7   4   5      466.84      427.69     13.07 o 
  -6   4   5        7.82        7.13      2.71 o 
  -5   4   5     1429.85     1404.72     24.05 o 
  -4   4   5     1025.40      996.33     19.06 o 
  -3   4   5     2969.91     2959.68     54.31 o 
  -2   4   5     3481.81     3426.59     52.26 o 
  -1   4   5     1265.22     1263.94     17.42 o 
   0   4   5     2638.51     2677.06     34.44 o 
   1   4   5      131.11      139.50      3.86 o 
   2   4   5      237.88      262.47      6.59 o 
   3   4   5      406.64      381.93      9.17 o 
   4   4   5      207.68      191.24      6.13 o 
   5   4   5      181.34      165.91      6.82 o 
   6   4   5      533.13      532.27     16.74 o 
   7   4   5      121.58      135.71      8.32 o 
  -7   5   5      168.47      164.82      8.16 o 
  -6   5   5      747.33      782.26     18.70 o 
  -5   5   5      689.24      684.37     14.92 o 
  -4   5   5      527.66      511.59     12.73 o 
  -3   5   5      761.80      737.10     16.00 o 
  -2   5   5        4.24        9.18      1.89 o 
  -1   5   5       19.43       21.42      2.84 o 
   0   5   5     2434.94     2462.83     41.16 o 
   1   5   5       98.66      121.03      3.87 o 
   2   5   5     7183.14     6904.56    105.86 o 
   3   5   5       59.09       73.81      6.23 o 
   4   5   5     4178.22     4177.38     64.77 o 
   5   5   5       24.30       23.79      3.49 o 
   6   5   5      622.06      679.72     16.62 o 
   7   5   5        2.04        0.01      3.89 o 
  -6   6   5       36.73       34.26      4.40 o 
  -5   6   5     1946.36     1860.30     33.53 o 
  -4   6   5      524.81      489.72     12.44 o 
  -3   6   5     8162.44     7998.48    140.48 o 
  -2   6   5     2090.00     1923.48     49.40 o 
  -1   6   5     8855.17     8862.41    143.44 o 
   0   6   5     1244.03     1198.39     20.22 o 
   1   6   5     1063.12     1061.18     17.58 o 
   2   6   5      196.13      188.43      5.39 o 
   3   6   5     1278.76     1219.60     25.74 o 
   4   6   5       17.38       23.50      2.77 o 
   5   6   5     3236.40     3166.10     46.68 o 
   6   6   5       71.81       71.47      5.62 o 
  -6   7   5      222.62      229.25     18.27 o 
  -5   7   5     1409.29     1429.85     30.06 o 
  -4   7   5      510.44      513.34     13.45 o 
  -3   7   5       81.11       79.96      4.79 o 
  -2   7   5       29.19       34.44      3.40 o 
  -1   7   5     4895.94     4953.42     81.57 o 
   0   7   5      677.63      714.52     13.29 o 
   1   7   5    11460.89    11482.22    174.35 o 
   2   7   5     1119.85     1094.20     32.81 o 
   3   7   5     6936.58     6595.04    121.10 o 
   4   7   5      532.61      523.15     13.50 o 
   5   7   5      664.55      703.77     17.41 o 
   6   7   5       74.94       70.90      7.75 o 
  -6   8   5       58.94       58.13      6.53 o 
  -5   8   5      734.05      720.14     17.92 o 
  -4   8   5     1900.53     1823.12     36.40 o 
  -3   8   5     2681.34     2595.54     55.19 o 
  -2   8   5     5824.03     5512.76     90.97 o 
  -1   8   5     2091.65     1986.95     46.78 o 
   0   8   5     4900.96     4856.25     80.86 o 
   1   8   5       13.82       13.86      3.09 o 
   2   8   5      778.69      753.79     28.09 o 
   3   8   5      545.56      533.45     14.41 o 
   4   8   5      147.97      152.37      7.65 o 
   5   8   5      763.72      763.42     18.54 o 
   6   8   5      759.88      762.20     39.24 o 
  -6   9   5     1122.78     1119.44     28.85 o 
  -5   9   5      147.96      136.34      7.33 o 
  -4   9   5      840.86      809.40     23.08 o 
  -3   9   5        9.50       12.34      3.01 o 
  -2   9   5       17.22       31.81      5.05 o 
  -1   9   5      392.92      382.77      9.61 o 
   0   9   5     3367.84     3392.32     57.75 o 
   1   9   5      918.46      910.82     19.07 o 
   2   9   5     8089.16     7737.40    139.30 o 
   3   9   5      478.01      450.71     39.72 o 
   4   9   5     4337.96     4291.74     93.41 o 
   5   9   5      118.49      110.78      9.65 o 
   6   9   5      433.36      493.81     34.84 o 
  -5  10   5     1797.93     1794.62     37.26 o 
  -4  10   5      522.93      547.24     20.21 o 
  -3  10   5     5957.01     5967.32     99.01 o 
  -2  10   5     1495.81     1433.40     29.28 o 
  -1  10   5     5410.00     5177.98     91.73 o 
   0  10   5      538.34      531.83     11.58 o 
   1  10   5      586.38      542.36     13.18 o 
   2  10   5        4.68        5.48      2.73 o 
   3  10   5      742.83      721.12     43.56 o 
   4  10   5      167.46      168.20     12.01 o 
   5  10   5     1957.08     1993.10     67.40 o 
  -5  11   5     1089.04     1081.14     25.13 o 
  -4  11   5       65.43       73.64      8.75 o 
  -3  11   5        1.96       -1.06      2.38 o 
  -2  11   5       45.10       38.03      4.43 o 
  -1  11   5     1875.88     1909.68     37.84 o 
   0  11   5        1.72        7.53      3.27 o 
   1  11   5     5088.42     5126.42     97.20 o 
   2  11   5       52.25       60.87      4.67 o 
   3  11   5     3262.78     3182.89     86.14 o 
   4  11   5      156.16      138.73     11.50 o 
   5  11   5      268.21      272.02     17.87 o 
  -4  12   5      426.27      406.43     14.57 o 
  -3  12   5     1033.74     1095.65     24.85 o 
  -2  12   5     1500.32     1404.87     35.33 o 
  -1  12   5     1115.49     1116.83     24.17 o 
   0  12   5     1406.89     1308.38     29.26 o 
   1  12   5       35.65       32.93      4.63 o 
   2  12   5      277.18      267.85     11.93 o 
   3  12   5      378.35      377.68     24.17 o 
   4  12   5       46.62       59.45     15.52 o 
  -3  13   5       65.09       79.01      6.96 o 
  -2  13   5        0.79        0.27      3.24 o 
  -1  13   5      263.96      275.86     10.58 o 
   0  13   5      895.40      983.06     23.84 o 
   1  13   5      263.90      267.76     12.04 o 
   2  13   5     2252.90     2332.51     48.30 o 
   3  13   5       79.39       78.72      9.29 o 
  -3  14   5     1028.75      994.26     30.13 o 
  -2  14   5      773.54      779.36     19.27 o 
  -1  14   5      609.65      565.67     16.90 o 
   0  14   5      184.08      193.23      9.46 o 
   1  14   5        5.07       -1.61      3.86 o 
   2  14   5       61.79       76.21      6.65 o 
  -1  15   5      342.45      362.74     20.71 o 
   0  15   5      283.36      302.89     20.14 o 
   1  15   5     1014.42     1057.27     38.04 o 
  -6   0   6     2460.48     2570.72     63.55 o 
  -4   0   6     2621.07     2690.76     79.37 o 
  -2   0   6       18.77        9.15      3.38 o 
   0   0   6     8368.67     8068.64    161.29 o 
   2   0   6    13777.21    12896.61    377.21 o 
   4   0   6     4216.28     4217.09    104.80 o 
   6   0   6      325.52      379.38     19.98 o 
  -7   1   6      109.30      137.05      6.95 o 
  -6   1   6      322.36      292.94      9.15 o 
  -5   1   6     1036.62      986.77     19.71 o 
  -4   1   6     3359.20     3334.39     68.53 o 
  -3   1   6     8388.75     8323.09    166.09 o 
  -2   1   6     5359.78     5259.37    106.12 o 
  -1   1   6    13906.88    13540.52    215.15 o 
   0   1   6     2211.47     2158.45     38.22 o 
   1   1   6     7519.36     7140.40    125.29 o 
   2   1   6       16.79       27.50      2.22 o 
   3   1   6      199.13      220.58      7.29 o 
   4   1   6     1032.82      947.31     20.48 o 
   5   1   6     1458.71     1420.25     31.32 o 
   6   1   6     1289.54     1302.46     32.92 o 
   7   1   6     1509.62     1543.96     46.40 o 
  -7   2   6     2044.87     2162.51     48.65 o 
  -6   2   6       63.20       69.83      5.48 o 
  -5   2   6     4270.79     4412.25     72.53 o 
  -4   2   6      183.64      167.78      7.11 o 
  -3   2   6     2272.96     2257.01     42.06 o 
  -2   2   6       86.19       90.54      4.53 o 
  -1   2   6     1970.00     1943.35     31.25 o 
   0   2   6       35.11       34.58      2.40 o 
   1   2   6    17046.51    16025.04    251.93 o 
   2   2   6      297.73      292.33      7.04 o 
   3   2   6    13251.10    12976.35    243.72 o 
   4   2   6      176.96      168.19      8.66 o 
   5   2   6     3335.60     3518.18     68.35 o 
   6   2   6        6.79        8.50      4.39 o 
   7   2   6      168.51      219.96     11.82 o 
  -7   3   6      204.20      227.78      9.71 o 
  -6   3   6      575.92      566.80     15.24 o 
  -5   3   6      536.98      524.66     12.70 o 
  -4   3   6     2640.11     2570.14     48.40 o 
  -3   3   6     5862.37     5642.66     92.11 o 
  -2   3   6     3104.25     3047.53     56.32 o 
  -1   3   6     9698.74     9556.03    134.17 o 
   0   3   6     1350.33     1340.74     21.30 o 
   1   3   6     4304.68     4161.30     54.77 o 
   2   3   6      115.70      114.92      4.30 o 
   3   3   6        3.61        7.99      8.05 o 
   4   3   6      234.35      215.39     12.68 o 
   5   3   6     2055.24     1995.23     41.81 o 
   6   3   6      420.90      411.04     14.92 o 
   7   3   6     1614.20     1657.91     41.12 o 
  -6   4   6      912.25      956.19     22.23 o 
  -5   4   6       28.08       40.66      3.98 o 
  -4   4   6      681.58      686.15     18.48 o 
  -3   4   6      151.76      164.07      5.82 o 
  -2   4   6      123.42      130.61      5.21 o 
  -1   4   6      248.49      251.01      7.03 o 
   0   4   6     5944.24     5943.78     85.52 o 
   1   4   6       76.62       80.49      2.88 o 
   2   4   6     7653.50     7140.75    198.58 o 
   3   4   6       12.67       16.92      3.07 o 
   4   4   6     2023.06     2012.41     40.22 o 
   5   4   6       90.68      106.60      6.72 o 
   6   4   6      144.65      157.48      8.26 o 
  -6   5   6       20.05       16.79      3.90 o 
  -5   5   6      568.04      546.13     13.25 o 
  -4   5   6     1165.41     1128.54     27.00 o 
  -3   5   6     2701.91     2631.45     55.38 o 
  -2   5   6     2138.33     2054.66     39.35 o 
  -1   5   6     3129.08     3045.81     56.35 o 
   0   5   6      761.49      779.16     15.54 o 
   1   5   6     1570.80     1572.70     25.05 o 
   2   5   6       18.27       12.06      2.19 o 
   3   5   6       32.74       41.43      4.20 o 
   4   5   6      977.11      906.55     23.44 o 
   5   5   6      569.58      529.38     15.28 o 
   6   5   6     1121.18     1151.69     29.86 o 
  -6   6   6      382.55      394.56     26.94 o 
  -5   6   6     1018.98     1012.58     20.82 o 
  -4   6   6     1136.05     1084.73     23.36 o 
  -3   6   6      556.59      522.26     14.24 o 
  -2   6   6      842.30      828.78     16.56 o 
  -1   6   6      690.04      745.84     34.61 o 
   0   6   6        6.30        8.84      2.30 o 
   1   6   6     5567.77     5466.67     85.99 o 
   2   6   6      517.00      503.96     11.66 o 
   3   6   6     4364.89     4148.86    106.50 o 
   4   6   6      435.25      425.76     13.55 o 
   5   6   6     1186.15     1230.97     28.30 o 
   6   6   6       12.28        3.68      4.83 o 
  -6   7   6      369.45      358.11     14.79 o 
  -5   7   6       96.14      111.39      7.88 o 
  -4   7   6      589.17      594.35     17.28 o 
  -3   7   6      919.04      867.62     21.30 o 
  -2   7   6      136.11      121.12      5.18 o 
  -1   7   6     1113.91     1084.08     22.62 o 
   0   7   6        0.57        5.91      2.79 o 
   1   7   6      346.19      360.52      9.89 o 
   2   7   6        2.24        4.96      3.18 o 
   3   7   6       39.06       39.77      4.77 o 
   4   7   6       30.39       25.97      4.78 o 
   5   7   6      498.90      490.32     20.45 o 
   6   7   6       36.54       33.08      6.52 o 
  -6   8   6        2.30       -2.63      4.00 o 
  -5   8   6       32.43       45.09      5.09 o 
  -4   8   6       20.51       20.34      4.47 o 
  -3   8   6       60.50       55.36      4.66 o 
  -2   8   6      251.61      267.88      7.90 o 
  -1   8   6        4.77        4.39      3.18 o 
   0   8   6     1014.65     1009.16     20.83 o 
   1   8   6       82.81       87.79      4.80 o 
   2   8   6      603.82      604.03     17.78 o 
   3   8   6      282.58      253.22     13.82 o 
   4   8   6       30.87       31.59      7.44 o 
   5   8   6      288.32      315.52     17.80 o 
  -5   9   6      177.36      183.89      8.78 o 
  -4   9   6       49.72       51.77      5.19 o 
  -3   9   6      311.18      310.09     10.62 o 
  -2   9   6      199.82      186.04      7.14 o 
  -1   9   6      133.75      116.40      5.18 o 
   0   9   6      187.84      195.40      7.27 o 
   1   9   6       77.53       68.51      5.17 o 
   2   9   6       58.33       72.35      5.05 o 
   3   9   6        8.87        8.41      5.09 o 
   4   9   6       18.78       15.14      6.05 o 
   5   9   6       55.97       65.14      9.47 o 
  -5  10   6       15.19       20.04      4.64 o 
  -4  10   6      520.11      519.94     16.92 o 
  -3  10   6       62.64       57.75      7.39 o 
  -2  10   6      588.03      614.59     17.09 o 
  -1  10   6        0.96        7.21      4.35 o 
   0  10   6      144.79      182.12      7.24 o 
   1  10   6       89.12      100.17      6.05 o 
   2  10   6       13.71       14.52      3.57 o 
   3  10   6       49.39       56.20      8.14 o 
   4  10   6       44.74       49.97      9.36 o 
   5  10   6       15.41       16.94      7.97 o 
  -4  11   6      131.33      125.54      7.20 o 
  -3  11   6      139.71      149.75      7.23 o 
  -2  11   6        5.46        4.50      5.34 o 
  -1  11   6      556.95      560.60     14.27 o 
   0  11   6       52.59       67.17      5.57 o 
   1  11   6      387.27      381.38     12.10 o 
   2  11   6        0.58        0.11      3.15 o 
   3  11   6       29.95       24.50      6.72 o 
   4  11   6       13.42       10.54      7.12 o 
  -4  12   6      225.71      231.19     14.59 o 
  -3  12   6      116.80       93.76      7.39 o 
  -2  12   6       63.74       68.58      5.85 o 
  -1  12   6       20.07       38.86      4.15 o 
   0  12   6        3.70        2.26      3.56 o 
   1  12   6      415.30      440.89     14.48 o 
   2  12   6      181.93      174.33      9.06 o 
   3  12   6      591.77      594.27     38.96 o 
   4  12   6      282.60      268.04     26.22 o 
  -3  13   6       79.63       75.51      7.29 o 
  -2  13   6      235.85      236.31     10.14 o 
  -1  13   6       27.45       28.26      5.96 o 
   0  13   6       73.48       69.58      6.42 o 
   1  13   6       36.36       35.22      5.34 o 
   2  13   6       10.79       25.31     16.85 o 
   3  13   6       35.32       33.98      7.73 o 
  -1  14   6       14.93       21.72      6.05 o 
   0  14   6      168.76      206.48     15.15 o 
   1  14   6      208.13      196.72      9.91 o 
  -5   0   7      412.66      365.13     14.62 o 
  -3   0   7       82.94       79.43      6.64 o 
  -1   0   7      193.00      177.72     10.75 o 
   1   0   7      467.26      483.43     12.04 o 
   3   0   7      278.13      317.34     11.55 o 
   5   0   7      293.71      432.85     32.45 o 
  -6   1   7      375.88      391.73     11.31 o 
  -5   1   7       78.20       78.55      5.05 o 
  -4   1   7       45.54       50.18      4.74 o 
  -3   1   7       63.46       64.59      4.35 o 
  -2   1   7      899.48      914.65     21.36 o 
  -1   1   7        7.87        9.51      2.31 o 
   0   1   7     2542.87     2483.73     43.95 o 
   1   1   7      116.48      114.15      3.82 o 
   2   1   7     1579.96     1548.74     25.98 o 
   3   1   7       44.44       42.19      4.10 o 
   4   1   7      674.08      699.00     22.09 o 
   5   1   7       61.06       72.74      8.86 o 
   6   1   7      124.78      188.51     17.10 o 
  -6   2   7      609.95      552.93     15.53 o 
  -5   2   7        5.80        1.92      2.85 o 
  -4   2   7     1125.30     1076.97     25.80 o 
  -3   2   7      351.40      354.39     10.61 o 
  -2   2   7     1247.26     1273.05     28.49 o 
  -1   2   7     1108.54     1126.90     23.21 o 
   0   2   7      907.61      912.45     16.71 o 
   1   2   7      773.87      766.80     13.01 o 
   2   2   7        4.03        4.62      1.62 o 
   3   2   7       46.46       50.61      4.05 o 
   4   2   7      546.25      486.43     20.25 o 
   5   2   7       79.44       76.84      9.02 o 
   6   2   7      239.87      247.66     39.17 o 
  -6   3   7        8.36       11.33      3.98 o 
  -5   3   7      310.90      314.17      9.83 o 
  -4   3   7      172.26      171.15      8.14 o 
  -3   3   7      123.79      127.83      5.39 o 
  -2   3   7      583.49      561.09     13.18 o 
  -1   3   7      126.46      148.21      6.91 o 
   0   3   7       80.70       81.90      4.57 o 
   1   3   7      605.68      597.68     10.11 o 
   2   3   7      266.80      289.81      7.30 o 
   3   3   7     1056.12     1033.47     38.36 o 
   4   3   7      226.69      253.47     17.97 o 
   5   3   7     1014.44     1114.90     61.69 o 
   6   3   7       16.27        6.46      6.86 o 
  -6   4   7      108.61       93.12      6.71 o 
  -5   4   7      158.16      136.49      6.61 o 
  -4   4   7     1961.93     1916.88     38.20 o 
  -3   4   7       49.40       48.73      3.77 o 
  -2   4   7     5242.72     5206.01     94.56 o 
  -1   4   7      228.65      196.54      7.14 o 
   0   4   7     3992.99     3965.80     67.34 o 
   1   4   7      410.47      397.32      8.00 o 
   2   4   7      397.63      411.05     10.82 o 
   3   4   7       97.22      115.22      6.70 o 
   4   4   7      251.47      247.33     12.92 o 
   5   4   7       46.61       58.76      8.34 o 
   6   4   7      582.90      567.00     28.14 o 
  -6   5   7     1667.80     1779.93     52.60 o 
  -5   5   7      265.01      255.08      8.96 o 
  -4   5   7     1400.27     1379.53     29.07 o 
  -3   5   7      182.58      179.87     10.87 o 
  -2   5   7       70.54       85.55      7.14 o 
  -1   5   7        2.31        3.69      2.07 o 
   0   5   7     3411.06     3438.23     55.96 o 
   1   5   7      656.65      662.17     13.62 o 
   2   5   7     5137.26     4985.20     85.24 o 
   3   5   7      788.29      756.71     21.12 o 
   4   5   7     2746.16     2692.23     64.30 o 
   5   5   7      151.72      142.89     11.45 o 
   6   5   7      309.55      372.33     23.34 o 
  -6   6   7      294.73      301.17     13.15 o 
  -5   6   7        2.29        3.35      4.76 o 
  -4   6   7      990.85      962.44     21.88 o 
  -3   6   7     1114.11     1118.38     31.71 o 
  -2   6   7     1568.48     1580.56     31.37 o 
  -1   6   7     3819.00     3765.43     69.41 o 
   0   6   7     1109.54     1097.91     20.59 o 
   1   6   7     2758.76     2732.28     45.19 o 
   2   6   7        0.01       -0.33      3.20 o 
   3   6   7      169.11      178.01      8.60 o 
   4   6   7      554.98      518.80     18.40 o 
   5   6   7      335.19      331.40     29.65 o 
  -5   7   7     1563.04     1567.94     33.95 o 
  -4   7   7      327.73      312.33     12.06 o 
  -3   7   7      897.75      865.86     24.16 o 
  -2   7   7      202.80      209.75      8.36 o 
  -1   7   7       39.28       54.80      4.83 o 
   0   7   7       57.56       69.30      4.47 o 
   1   7   7     1317.11     1359.51     26.62 o 
   2   7   7      760.33      789.01     27.13 o 
   3   7   7     2194.50     2127.41     93.59 o 
   4   7   7      467.21      463.83     18.00 o 
   5   7   7     1376.10     1375.84     75.61 o 
  -5   8   7       49.44       52.37      8.57 o 
  -4   8   7     2271.56     2228.56     50.43 o 
  -3   8   7      229.29      234.37      9.30 o 
  -2   8   7     6073.15     5979.02    108.68 o 
  -1   8   7      774.81      741.44     16.34 o 
   0   8   7     4492.42     4421.67     76.84 o 
   1   8   7      543.59      529.14     13.03 o 
   2   8   7      359.72      362.96     16.71 o 
   3   8   7        0.29       -1.43      4.78 o 
   4   8   7      482.48      463.67     18.48 o 
   5   8   7      143.32      143.34     21.21 o 
  -5   9   7       88.77       81.01      6.69 o 
  -4   9   7     1851.63     1816.27     42.51 o 
  -3   9   7      215.86      202.29     12.74 o 
  -2   9   7        1.58       -1.34      2.65 o 
  -1   9   7      195.76      201.67     11.42 o 
   0   9   7     2701.17     2733.07     49.84 o 
   1   9   7        1.37        3.76      2.76 o 
   2   9   7     5323.02     5410.07    131.35 o 
   3   9   7       96.63      108.34     10.44 o 
   4   9   7     3063.45     2914.40     94.19 o 
  -4  10   7      844.67      835.44     20.66 o 
  -3  10   7      769.37      786.18     24.08 o 
  -2  10   7     1721.24     1695.98     38.74 o 
  -1  10   7     2362.47     2328.02     46.33 o 
   0  10   7     1332.58     1314.36     27.44 o 
   1  10   7     1712.58     1714.04     33.35 o 
   2  10   7       46.65       51.39      5.95 o 
   3  10   7      134.61      128.27     12.38 o 
   4  10   7      305.99      296.50     18.69 o 
  -3  11   7      451.42      413.97     26.35 o 
  -2  11   7        6.08        5.11      4.36 o 
  -1  11   7      117.33      154.48      8.27 o 
   0  11   7       65.47       78.89      5.57 o 
   1  11   7     1379.04     1431.54     29.00 o 
   2  11   7      206.87      211.29     11.40 o 
   3  11   7     1947.34     1974.71     66.85 o 
  -3  12   7      409.70      414.48     17.01 o 
  -2  12   7     2445.41     2423.36     53.55 o 
  -1  12   7      969.58      935.06     31.98 o 
   0  12   7     1700.40     1643.49     49.81 o 
   1  12   7      420.51      436.77     14.75 o 
   2  12   7      105.58       97.98     21.45 o 
   3  12   7       41.10       61.16     14.90 o 
  -1  13   7      127.00      109.17      9.15 o 
   0  13   7     1380.56     1456.38     40.80 o 
   1  13   7       91.40       83.12      7.01 o 
  -6   0   8     2879.90     2997.96     75.23 o 
  -4   0   8     4463.48     4497.18    130.74 o 
  -2   0   8     1590.88     1632.76     50.49 o 
   0   0   8      849.76      786.69     68.40 o 
   2   0   8     9680.66     9251.94    307.14 o 
   4   0   8     9566.87     9500.50    433.60 o 
   6   0   8     2115.93     2362.88    119.51 o 
  -6   1   8      137.51      146.01      8.38 o 
  -5   1   8      326.75      316.89     10.19 o 
  -4   1   8      513.89      520.86     15.55 o 
  -3   1   8     2476.56     2507.12     53.38 o 
  -2   1   8     4787.03     4885.17     99.40 o 
  -1   1   8     3847.24     3830.84     84.96 o 
   0   1   8     5339.24     5194.75     99.32 o 
   1   1   8      975.57      995.16     19.31 o 
   2   1   8     1091.82     1119.29     18.98 o 
   3   1   8       18.74       10.07      2.96 o 
   4   1   8       23.25       17.26      5.09 o 
   5   1   8      425.43      377.93     24.69 o 
   6   1   8      589.11      614.58     35.24 o 
  -6   2   8        7.63        6.72      4.72 o 
  -5   2   8     1890.33     1941.19     36.50 o 
  -4   2   8       18.66       20.78      4.40 o 
  -3   2   8      348.11      341.82      9.91 o 
  -2   2   8        5.55        2.47      2.43 o 
  -1   2   8      485.84      521.65     18.72 o 
   0   2   8        8.17        8.08      2.94 o 
   1   2   8     3843.99     3770.20     53.58 o 
   2   2   8       36.27       37.06      3.06 o 
   3   2   8     4633.33     4531.48    100.03 o 
   4   2   8       18.79       18.96      6.33 o 
   5   2   8     1083.03     1175.85     40.09 o 
   6   2   8        0.25        3.15     13.47 o 
  -5   3   8      174.39      172.28      9.23 o 
  -4   3   8      381.36      398.17     17.08 o 
  -3   3   8     2710.16     2733.78     53.84 o 
  -2   3   8     3494.74     3520.10     88.87 o 
  -1   3   8     5826.89     5632.06    131.98 o 
   0   3   8     4256.31     4185.08     80.10 o 
   1   3   8     2615.57     2635.71     43.64 o 
   2   3   8     1238.19     1283.37     28.65 o 
   3   3   8       62.22       82.10      6.12 o 
   4   3   8       10.09       26.44      6.77 o 
   5   3   8      374.70      342.12     25.86 o 
  -5   4   8      189.18      183.10      8.05 o 
  -4   4   8     2701.51     2618.48     65.42 o 
  -3   4   8      371.22      372.47     10.53 o 
  -2   4   8      989.27      985.23     28.57 o 
  -1   4   8      147.61      162.49      8.56 o 
   0   4   8      350.56      366.94     10.17 o 
   1   4   8        1.87        2.48      2.14 o 
   2   4   8     5057.09     4948.20     94.86 o 
   3   4   8       35.52       35.25      6.42 o 
   4   4   8     5204.70     5097.55    289.60 o 
   5   4   8       15.96        9.82      6.87 o 
  -5   5   8      479.17      456.82     12.92 o 
  -4   5   8      318.22      320.83     10.83 o 
  -3   5   8     1276.54     1302.93     30.31 o 
  -2   5   8     2370.77     2355.28     70.07 o 
  -1   5   8      969.70      950.00     27.04 o 
   0   5   8     2293.78     2288.50     38.99 o 
   1   5   8       36.55       37.53      3.61 o 
   2   5   8      325.31      316.80     12.71 o 
   3   5   8       44.83       36.93      4.92 o 
   4   5   8       40.19       32.59     10.02 o 
   5   5   8       27.38       11.42      7.60 o 
  -5   6   8      469.80      462.98     17.26 o 
  -4   6   8        6.36        3.36      3.35 o 
  -3   6   8       22.67       23.13      4.05 o 
  -2   6   8        7.19       18.20      7.79 o 
  -1   6   8      211.40      264.08     11.41 o 
   0   6   8       62.57       62.59      6.64 o 
   1   6   8     1151.02     1129.93     26.52 o 
   2   6   8       73.90       69.57      6.50 o 
   3   6   8     1490.79     1503.35     33.22 o 
   4   6   8       14.05       15.39      8.75 o 
   5   6   8      344.36      328.72     32.94 o 
  -5   7   8        0.23       -3.82      3.82 o 
  -4   7   8      269.10      273.26     11.55 o 
  -3   7   8      420.34      398.60     16.55 o 
  -2   7   8     1561.36     1581.60     36.67 o 
  -1   7   8     1267.71     1270.80     35.53 o 
   0   7   8     2007.90     1969.23     37.34 o 
   1   7   8      557.38      579.88     18.56 o 
   2   7   8      954.20      957.60     32.07 o 
   3   7   8        3.38       -0.35      5.02 o 
   4   7   8      179.64      178.32     23.56 o 
   5   7   8      142.50      148.80     23.51 o 
  -4   8   8      187.94      201.85     10.01 o 
  -3   8   8      280.81      289.59     12.29 o 
  -2   8   8       33.76       38.21      4.44 o 
  -1   8   8      164.06      192.68      8.98 o 
   0   8   8       35.80       45.41      4.37 o 
   1   8   8       11.14       10.90      3.47 o 
   2   8   8      466.93      483.58     25.42 o 
   3   8   8       16.74       20.19      6.46 o 
   4   8   8      451.16      438.69     35.60 o 
  -4   9   8        0.20       -0.25      5.06 o 
  -3   9   8      251.23      259.61     11.73 o 
  -2   9   8        4.53        5.04      3.92 o 
  -1   9   8        6.60        6.05      3.18 o 
   0   9   8       23.85       21.62      3.86 o 
   1   9   8      197.00      218.05      8.23 o 
   2   9   8      154.64      165.16      9.47 o 
   3   9   8      105.88      125.79     12.67 o 
   4   9   8      112.67      123.83     17.07 o 
  -3  10   8      178.00      199.41     19.39 o 
  -2  10   8       55.67       43.65      6.53 o 
  -1  10   8      114.18      127.62      7.72 o 
   0  10   8        9.37       12.29      6.90 o 
   1  10   8       61.99       75.31      6.24 o 
   2  10   8       25.24       27.89      5.79 o 
   3  10   8       58.65       53.86      9.90 o 
  -2  11   8      168.67      180.43     12.88 o 
  -1  11   8       90.89      108.14      9.68 o 
   0  11   8      167.11      156.46      7.82 o 
   1  11   8       87.51       86.05      6.10 o 
   2  11   8       71.84       72.82      7.72 o 
  -1  12   8      168.27      220.82     11.39 o 
   0  12   8        0.58        6.49      4.34 o 
   1  12   8      127.63      150.76      8.59 o 
  -5   0   9      818.68      797.51     26.47 o 
  -3   0   9     1865.55     2010.22     62.15 o 
  -1   0   9      825.64      739.65     38.46 o 
   1   0   9      105.49      108.56      8.16 o 
   3   0   9        2.28       -2.80      2.80 o 
   5   0   9      117.85       73.50     19.67 o 
  -5   1   9       35.54       44.80      5.38 o 
  -4   1   9        2.24        4.35      4.55 o 
  -3   1   9       23.95       24.49      3.99 o 
  -2   1   9       14.50       19.26      5.43 o 
  -1   1   9       10.14       13.20      3.54 o 
   0   1   9        2.33       -0.11      2.47 o 
   1   1   9      162.35      164.78      7.89 o 
   2   1   9        8.56        7.72      2.32 o 
   3   1   9       75.32       66.40      5.28 o 
   4   1   9        0.34        5.27      4.77 o 
   5   1   9        6.53       13.26      8.91 o 
  -5   2   9        1.69        3.33      4.00 o 
  -4   2   9       83.98       89.47      9.14 o 
  -3   2   9      209.43      224.25      8.02 o 
  -2   2   9        5.97        9.49      4.14 o 
  -1   2   9      779.80      764.81     20.79 o 
   0   2   9        2.40        2.48      2.59 o 
   1   2   9      689.10      717.42     20.59 o 
   2   2   9      208.50      231.14      6.90 o 
   3   2   9      101.70      115.42      7.47 o 
   4   2   9      247.80      295.37     35.64 o 
   5   2   9       29.53       25.01     11.55 o 
  -5   3   9      946.41      954.01     23.26 o 
  -4   3   9      590.17      576.29     17.71 o 
  -3   3   9      692.69      746.71     29.80 o 
  -2   3   9      539.52      569.83     19.14 o 
  -1   3   9       17.99       22.48      4.21 o 
   0   3   9      198.13      188.79      7.29 o 
   1   3   9     1529.37     1529.41     30.06 o 
   2   3   9       12.45       15.84      3.50 o 
   3   3   9     1671.26     1680.13     41.64 o 
   4   3   9      206.33      181.43     14.43 o 
   5   3   9      505.02      490.28    118.28 o 
  -5   4   9      593.30      570.65     16.41 o 
  -4   4   9      122.20      116.76      7.80 o 
  -3   4   9     1713.73     1813.19     40.76 o 
  -2   4   9      891.45      961.02     28.22 o 
  -1   4   9     1098.32     1116.82     28.39 o 
   0   4   9     1338.09     1364.55     27.45 o 
   1   4   9      290.94      279.91      8.95 o 
   2   4   9      568.66      575.11     19.08 o 
   3   4   9        3.70        2.00      3.62 o 
   4   4   9       11.02       20.93      8.21 o 
  -4   5   9      575.21      568.17     21.10 o 
  -3   5   9      238.15      239.83     11.46 o 
  -2   5   9      479.36      454.87     16.66 o 
  -1   5   9       73.07       72.50      6.08 o 
   0   5   9       15.15       22.08      3.55 o 
   1   5   9        1.75        6.77      2.84 o 
   2   5   9      706.87      727.05     32.75 o 
   3   5   9       91.56       92.47      7.30 o 
   4   5   9      792.32      895.76     60.00 o 
  -4   6   9      243.10      230.88     15.19 o 
  -3   6   9     1365.97     1454.12     39.13 o 
  -2   6   9      299.54      321.12     13.57 o 
  -1   6   9     4045.24     3944.43     77.02 o 
   0   6   9      176.70      176.20      7.33 o 
   1   6   9     3176.62     3201.54     57.89 o 
   2   6   9      167.28      180.73     20.54 o 
   3   6   9      373.17      380.12     20.94 o 
   4   6   9       21.22       22.92     13.30 o 
  -4   7   9      368.05      357.83     16.35 o 
  -3   7   9      903.79      885.74     41.27 o 
  -2   7   9      299.17      352.42     25.33 o 
  -1   7   9      173.58      201.36      8.85 o 
   0   7   9       71.72       75.74      5.33 o 
   1   7   9     3524.42     3548.19     69.75 o 
   2   7   9       36.18       33.75      6.94 o 
   3   7   9     4070.57     3933.68    123.26 o 
   4   7   9      251.40      246.93     28.67 o 
  -3   8   9      874.53      929.67     27.31 o 
  -2   8   9     1336.63     1419.23     61.10 o 
  -1   8   9     1096.57     1069.81     25.49 o 
   0   8   9     2032.74     1948.27     37.44 o 
   1   8   9      617.68      609.50     16.63 o 
   2   8   9      984.18     1000.18     30.55 o 
   3   8   9       60.27       60.61     12.81 o 
  -3   9   9      120.65      116.67     13.76 o 
  -2   9   9      723.18      701.14     20.17 o 
  -1   9   9        2.48        5.69      4.11 o 
   0   9   9       22.99       35.66      4.74 o 
   1   9   9       67.82       88.25     12.58 o 
   2   9   9     1107.80     1150.84     40.54 o 
   3   9   9      256.69      273.14     27.13 o 
  -2  10   9      567.01      565.70     20.87 o 
  -1  10   9     3207.97     3171.99     67.45 o 
   0  10   9      414.56      401.17     12.76 o 
   1  10   9     2191.48     2193.18     52.35 o 
   2  10   9      110.78      110.26     10.81 o 
  -4   0  10     2102.08     2215.71    101.38 o 
  -2   0  10      371.76      419.17     27.27 o 
   0   0  10      669.46      661.27     27.29 o 
   2   0  10     2660.92     2687.57     86.53 o 
   4   0  10     2770.73     2481.20    127.76 o 
  -4   1  10      481.72      472.53     18.34 o 
  -3   1  10      492.50      512.89     26.77 o 
  -2   1  10     2101.76     2201.76     71.75 o 
  -1   1  10     3033.86     2927.83     72.49 o 
   0   1  10     2923.84     2936.21     52.43 o 
   1   1  10     4026.03     4059.43     77.58 o 
   2   1  10      859.49      929.14     37.56 o 
   3   1  10     1084.98     1148.77     40.09 o 
   4   1  10       13.95        3.67      8.67 o 
  -4   2  10        6.60       13.67      5.78 o 
  -3   2  10     3601.45     3880.50    183.76 o 
  -2   2  10       39.60       40.33      6.25 o 
  -1   2  10      589.77      586.00     19.64 o 
   0   2  10       16.67       15.26      3.49 o 
   1   2  10      457.85      442.86     10.95 o 
   2   2  10        4.66        3.67      3.35 o 
   3   2  10     2385.54     2435.96     71.93 o 
   4   2  10       29.66       18.56      9.11 o 
  -4   3  10      653.83      684.49     23.97 o 
  -3   3  10      190.47      228.15     21.26 o 
  -2   3  10     1467.96     1525.80     42.13 o 
  -1   3  10     1745.01     1773.49     42.12 o 
   0   3  10     1616.26     1632.78     39.57 o 
   1   3  10     2289.07     2269.06     42.71 o 
   2   3  10      383.30      448.13     34.89 o 
   3   3  10      376.47      456.51     26.57 o 
   4   3  10       17.80       14.27      8.87 o 
  -4   4  10     1131.51     1169.24     41.24 o 
  -3   4  10       14.82       20.92      6.99 o 
  -2   4  10      117.84      113.94      9.34 o 
  -1   4  10        6.58        4.23      3.53 o 
   0   4  10      534.46      553.52     26.05 o 
   1   4  10       45.52       42.29      4.31 o 
   2   4  10     1509.70     1494.56     33.46 o 
   3   4  10       16.15       26.98      9.63 o 
  -3   5  10      175.72      194.57     26.04 o 
  -2   5  10      633.02      648.37     26.09 o 
  -1   5  10     1095.30     1119.12     24.21 o 
   0   5  10     1147.57     1085.52     23.34 o 
   1   5  10     1541.13     1550.85     30.92 o 
   2   5  10      331.03      315.03     15.34 o 
   3   5  10      454.43      486.65     20.26 o 
  -3   6  10      808.99      806.26     31.64 o 
  -2   6  10      225.64      231.57     12.67 o 
  -1   6  10       75.63       68.37      5.96 o 
   0   6  10      102.24      106.89      7.25 o 
   1   6  10      153.07      158.91      8.18 o 
   2   6  10       14.44       10.81      6.84 o 
   3   6  10      634.13      638.56     48.86 o 
  -2   7  10      161.11      189.14     11.69 o 
  -1   7  10      359.54      337.50     12.85 o 
   0   7  10       57.46       58.56      5.88 o 
   1   7  10      370.40      372.61     12.90 o 
   2   7  10        9.70        7.70      5.05 o 
  -2   8  10        9.85       21.16      5.12 o 
  -1   8  10       24.05       20.29      4.98 o 
   0   8  10      260.34      256.33     13.11 o 
   1   8  10       35.11       30.22      6.13 o 
  -3   0  11       75.05       86.76     10.70 o 
  -1   0  11       17.71       16.16      5.30 o 
   1   0  11       69.30       74.11      7.09 o 
   3   0  11       48.82       51.60     16.55 o 
  -3   1  11      105.09      111.23      8.79 o 
  -2   1  11        1.00        1.59      4.63 o 
  -1   1  11       26.71       30.46      4.29 o 
   0   1  11      115.37      123.09      6.41 o 
   1   1  11        9.50       13.74      3.36 o 
   2   1  11      463.14      442.75     25.56 o 
  -2   2  11     1043.64     1113.13     32.64 o 
  -1   2  11      199.52      213.09      9.36 o 
   0   2  11      964.16      962.02     30.08 o 
   1   2  11      285.84      300.68      9.40 o 
   2   2  11      201.11      227.85     11.14 o 
  -2   3  11      171.13      191.87     10.91 o 
  -1   3  11       11.09       11.23      3.92 o 
   0   3  11       64.65       74.67      5.98 o 
   1   3  11       11.64       10.43      3.23 o 
   2   3  11        2.12        3.38      4.30 o 
  -2   4  11      660.41      736.34     24.02 o 
  -1   4  11      112.73      106.13      8.12 o 
   0   4  11     1271.64     1299.50     29.05 o 
   1   4  11        2.44        1.55      4.04 o 
   2   4  11      595.81      627.10     19.75 o 
  -1   5  11       45.75       48.55      5.50 o 
   0   5  11        0.73       -0.05      3.80 o 
   1   5  11       35.78       39.99      5.84 o 
   0   6  11      918.08      888.55     24.09 o 
                                                 
